# Supplementary material for: Crystal structure of ammonium divanadium(IV,V) tellurium(IV) hepta­oxide
Source: Acta Crystallogr Sect E Struct Rep Online. 2014 Jun 23;70(Pt 7):27–30. doi: 10.1107/S1600536814011015 (PMC4120617; doi:10.1107/S1600536814011015)
Supplement: Supplementary file 1 [file e-70-00027-sup1.cif]

##############################################################################
#                                                                            #
# This CIF contains the data in a paper accepted for publication in          #
# Acta Crystallographica Section E. It conforms to the requirements of       #
# Notes for Authors for Acta Crystallographica Section E, and has been       #
# peer reviewed under the auspices of the IUCr Commission on Journals.       #
#                                                                            #
# Full details of the Crystallographic Information File format               #
# are given in the paper "The Crystallographic Information File (CIF):       #
# a New Standard Archive File for Crystallography" by S. R. Hall, F. H.      #
# Allen and I. D. Brown [Acta Cryst. (1991), A47, 655-685].                  #
#                                                                            #
# The current version of the core CIF dictionary is obtainable from          #
# ftp://ftp.iucr.org/pub/cif_core.dic.                                       #
#                                                                            #
# Software is freely available for graphical display of the structure(s)     #
# in this CIF. For information consult the CIF software page                 #
# http://www.iucr.org/resources/cif/software.                                #
#                                                                            #
# This file may be used for bona fide research purposes within the           #
# scientific community so long as proper attribution is given to the journal # 
# article from which it was obtained.                                        #
#                                                                            #
##############################################################################
data_I
_audit_creation_method     SHELXL-97
_journal_date_recd_electronic     2014-05-06
_journal_date_accepted     2014-05-13
_journal_name_full     'Acta Crystallographica, Section E'
_journal_year     2014
_journal_volume     70
_journal_issue      7
_journal_page_first     27
_journal_page_last     30
_journal_paper_category     GI
_journal_paper_doi     10.1107/S1600536814011015
_journal_coeditor_code     WM0003
_publ_contact_author_name     'William T A Harrison'
_publ_contact_author_address
;
Department of Chemistry
University of Aberdeen
Meston Walk
Aberdeen AB24 3UE
Scotland
;
_publ_contact_author_email
;
w.harrison@abdn.ac.uk
;
_publ_contact_author_fax     ?
_publ_contact_author_phone     ?
_publ_section_title
;
Crystal structure of ammonium divanadium(IV,V) tellurium(IV) heptaoxide
;
loop_
    _publ_author_name
    _publ_author_footnote
    _publ_author_address
    'Harrison, William T. A.' .
;
Department of Chemistry
University of Aberdeen
Meston Walk
Aberdeen AB24 3UE
Scotland
;
    'Johnston, Magnus G.' .
;
Department of Chemistry
University of Aberdeen
Meston Walk
Aberdeen AB24 3UE
Scotland
;
_database_code_depnum_ccdc_archive     'CCDC 1004307'
_chemical_name_systematic
;
Ammonium divanadium(IV,V) tellurium(IV) heptaoxide
;
_chemical_name_common     ?
_chemical_formula_moiety     ?
_chemical_formula_sum     'H4 N O7 Te V2'
_chemical_formula_structural     '(N H4) 2(V O2) (Te O3)'
_chemical_formula_iupac     '(N H4) (V O2)2 (Te O3)'
_chemical_formula_weight     359.52
_chemical_melting_point     ?
_symmetry_cell_setting     orthorhombic
_symmetry_space_group_name_H-M     'P n a 21'
_symmetry_space_group_name_Hall     ?
loop_
    _symmetry_equiv_pos_as_xyz
    'x, y, z'
    '-x, -y, z+1/2'
    'x+1/2, -y+1/2, z'
    '-x+1/2, y+1/2, z+1/2'
_cell_length_a     18.945(2)
_cell_length_b     7.0277(8)
_cell_length_c     5.4402(6)
_cell_angle_alpha     90.00
_cell_angle_beta     90.00
_cell_angle_gamma     90.00
_cell_volume     724.29(14)
_cell_formula_units_Z     4
_cell_measurement_reflns_used     5060
_cell_measurement_theta_min     2.2
_cell_measurement_theta_max     32.5
_cell_measurement_temperature     293(2)
_exptl_crystal_description     rod
_exptl_crystal_colour     'dark red'
_exptl_crystal_size_max     0.17
_exptl_crystal_size_mid     0.02
_exptl_crystal_size_min     0.02
_exptl_crystal_density_diffrn     3.297
_exptl_crystal_density_meas     ?
_exptl_crystal_density_method     'not measured'
_exptl_crystal_F_000     660
_exptl_absorpt_coefficient_mu     6.522
_exptl_absorpt_correction_type     multi-scan
_exptl_absorpt_process_details     '(<i>SADABS</i>; Bruker, 2000)'
_exptl_absorpt_correction_T_min     0.404
_exptl_absorpt_correction_T_max     0.881
_exptl_special_details     ?
_diffrn_ambient_temperature     293(2)
_diffrn_radiation_type     MoK\a
_diffrn_radiation_wavelength     0.71073
_diffrn_radiation_source     'fine-focus sealed tube'
_diffrn_radiation_monochromator     graphite
_diffrn_measurement_device_type     'Bruker SMART1000 CCD'
_diffrn_measurement_method     \w
_diffrn_detector_area_resol_mean     ?
_diffrn_reflns_number     7528
_diffrn_reflns_av_R_equivalents     0.0467
_diffrn_reflns_av_sigmaI/netI     0.0663
_diffrn_reflns_theta_min     2.15
_diffrn_reflns_theta_max     32.52
_diffrn_reflns_theta_full     32.52
_diffrn_measured_fraction_theta_max     0.994
_diffrn_measured_fraction_theta_full     0.994
_diffrn_reflns_limit_h_min     -28
_diffrn_reflns_limit_h_max     26
_diffrn_reflns_limit_k_min     -10
_diffrn_reflns_limit_k_max     10
_diffrn_reflns_limit_l_min     -6
_diffrn_reflns_limit_l_max     8
_diffrn_standards_number     ?
_diffrn_standards_interval_count     ?
_diffrn_standards_interval_time     ?
_diffrn_standards_decay_%     0
_refine_special_details
;
 Refinement of F^2^ against ALL reflections.  The weighted R-factor wR and
 goodness of fit S are based on F^2^, conventional R-factors R are based
 on F, with F set to zero for negative F^2^. The threshold expression of
 F^2^ > 2sigma(F^2^) is used only for calculating R-factors(gt) etc. and is
 not relevant to the choice of reflections for refinement.  R-factors based
 on F^2^ are statistically about twice as large as those based on F, and R-
 factors based on ALL data will be even larger.
;
_reflns_number_total     2368
_reflns_number_gt     1595
_reflns_threshold_expression     I>2\s(I)
_refine_ls_structure_factor_coef     Fsqd
_refine_ls_matrix_type     full
_refine_ls_R_factor_all     0.0742
_refine_ls_R_factor_gt     0.0397
_refine_ls_wR_factor_gt     0.0743
_refine_ls_wR_factor_ref     0.0823
_refine_ls_goodness_of_fit_ref     0.975
_refine_ls_restrained_S_all     0.975
_refine_ls_number_reflns     2368
_refine_ls_number_parameters     101
_refine_ls_number_restraints     1
_refine_ls_hydrogen_treatment     .
_refine_ls_weighting_scheme     calc
_refine_ls_weighting_details
                 'calc w=1/[\s^2^(Fo^2^)+(0.0318P)^2^] where P=(Fo^2^+2Fc^2^)/3'
_atom_sites_solution_hydrogens     notdet
_atom_sites_solution_primary     direct
_atom_sites_solution_secondary     difmap
_refine_ls_shift/su_max     0.000
_refine_ls_shift/su_mean     0.000
_refine_diff_density_max     0.990
_refine_diff_density_min     -1.131
_refine_ls_extinction_method     none
_refine_ls_extinction_coef     ?
_refine_ls_abs_structure_details     'Flack (1983), 1201 Friedel pairs'
_refine_ls_abs_structure_Flack     0.50(10)
loop_
    _atom_type_symbol
    _atom_type_description
    _atom_type_scat_dispersion_real
    _atom_type_scat_dispersion_imag
    _atom_type_scat_source
    'O' 'O' 0.0106 0.0060
                         'International Tables Vol C Tables 4.2.6.8 and 6.1.1.4'
    'H' 'H' 0.0000 0.0000
                         'International Tables Vol C Tables 4.2.6.8 and 6.1.1.4'
    'V' 'V' 0.3005 0.5294
                         'International Tables Vol C Tables 4.2.6.8 and 6.1.1.4'
    'Te' 'Te' -0.5308 1.6751
                         'International Tables Vol C Tables 4.2.6.8 and 6.1.1.4'
    'N' 'N' 0.0061 0.0033
                         'International Tables Vol C Tables 4.2.6.8 and 6.1.1.4'
_computing_data_collection     'SMART (Bruker, 2000)'
_computing_cell_refinement     'SAINT (Bruker, 2000)'
_computing_data_reduction     'SAINT (Bruker, 2000)'
_computing_structure_solution     'SHELXS97 (Sheldrick, 2008)'
_computing_structure_refinement     'SHELXL97 (Sheldrick, 2008)'
_computing_molecular_graphics
                  'ORTEP-3 for Windows (Farrugia, 2012) and ATOMS (Dowty, 1999)'
_computing_publication_material     'SHELXL97 (Sheldrick, 2008)'
loop_
    _atom_site_type_symbol
    _atom_site_label
    _atom_site_fract_x
    _atom_site_fract_y
    _atom_site_fract_z
    _atom_site_U_iso_or_equiv
    _atom_site_adp_type
    _atom_site_calc_flag
    _atom_site_refinement_flags
    _atom_site_occupancy
    _atom_site_symmetry_multiplicity
    _atom_site_disorder_assembly
    _atom_site_disorder_group
    N N1 0.0293(3) 0.2583(8) 0.225(5) 0.031(2) Uani d . 1 1 . .
    V V1 0.31266(5) 0.53486(13) 0.2408(12) 0.0245(2) Uani d . 1 1 . .
    V V2 0.12159(5) 0.75777(13) 0.2385(9) 0.0238(2) Uani d . 1 1 . .
    Te Te1 0.164135(17) 0.50920(5) 0.7434(5) 0.02034(10) Uani d . 1 1 . .
    O O1 0.1064(8) 0.561(3) 0.985(2) 0.056(5) Uani d . 1 1 . .
    O O2 0.0970(8) 0.575(3) 0.490(2) 0.048(4) Uani d . 1 1 . .
    O O3 0.1367(2) 0.2463(7) 0.728(4) 0.053(2) Uani d . 1 1 . .
    O O4 0.3316(4) 0.4539(9) -0.0638(13) 0.0355(15) Uani d . 1 1 . .
    O O5 0.0453(3) 0.8594(7) 0.231(5) 0.055(2) Uani d . 1 1 . .
    O O6 0.2292(2) 0.6033(8) 0.224(4) 0.043(2) Uani d . 1 1 . .
    O O7 0.3270(3) 0.3621(9) 0.4347(13) 0.0332(14) Uani d . 1 1 . .
loop_
    _atom_site_aniso_label
    _atom_site_aniso_U_11
    _atom_site_aniso_U_22
    _atom_site_aniso_U_33
    _atom_site_aniso_U_12
    _atom_site_aniso_U_13
    _atom_site_aniso_U_23
    N1 0.020(2) 0.021(3) 0.053(6) -0.004(2) 0.000(7) 0.005(7)
    V1 0.0150(4) 0.0096(4) 0.0488(7) 0.0017(3) -0.003(2) 0.003(3)
    V2 0.0200(4) 0.0128(4) 0.0386(6) -0.0008(3) -0.0089(16) -0.003(2)
    Te1 0.01691(14) 0.01447(16) 0.02964(19) 0.00084(13) 0.0000(9) -0.0019(7)
    O1 0.017(5) 0.099(10) 0.052(8) -0.022(5) 0.018(4) -0.054(7)
    O2 0.018(5) 0.088(9) 0.040(8) -0.011(5) -0.006(4) 0.038(6)
    O3 0.028(2) 0.018(2) 0.114(7) 0.003(2) -0.037(7) -0.004(8)
    O4 0.043(4) 0.029(3) 0.035(3) 0.012(3) 0.005(3) -0.002(3)
    O5 0.030(2) 0.020(2) 0.115(6) 0.007(2) -0.025(9) -0.005(11)
    O6 0.018(2) 0.040(3) 0.070(6) 0.0099(19) -0.008(6) -0.021(7)
    O7 0.036(3) 0.027(3) 0.037(4) 0.003(3) 0.002(3) 0.010(3)
_geom_special_details
;
 All esds (except the esd in the dihedral angle between two l.s. planes)
 are estimated using the full covariance matrix.  The cell esds are taken
 into account individually in the estimation of esds in distances, angles
 and torsion angles; correlations between esds in cell parameters are only
 used when they are defined by crystal symmetry.  An approximate (isotropic)
 treatment of cell esds is used for estimating esds involving l.s. planes.
;
loop_
    _geom_bond_atom_site_label_1
    _geom_bond_atom_site_label_2
    _geom_bond_site_symmetry_2
    _geom_bond_distance
    _geom_bond_publ_flag
    V1 O7 . 1.631(7) y
    V1 O6 . 1.656(5) y
    V1 O3 4_554 1.770(5) y
    V1 O4 . 1.788(9) y
    V2 O5 . 1.612(5) y
    V2 O2 . 1.935(15) y
    V2 O4 4 1.961(7) y
    V2 O1 1_554 1.973(16) y
    V2 O7 4_554 2.053(7) y
    V2 O6 . 2.311(5) y
    Te1 O1 . 1.748(14) y
    Te1 O3 . 1.921(5) y
    Te1 O2 . 1.931(14) y
    O1 V2 1_556 1.973(16) ?
    O3 V1 4_545 1.770(5) ?
    O4 V2 4_544 1.961(7) ?
    O7 V2 4_545 2.053(7) ?
loop_
    _geom_angle_atom_site_label_1
    _geom_angle_atom_site_label_2
    _geom_angle_atom_site_label_3
    _geom_angle_site_symmetry_1
    _geom_angle_site_symmetry_3
    _geom_angle
    _geom_angle_publ_flag
    O7 V1 O6 . . 114.3(6) ?
    O7 V1 O3 . 4_554 124.1(7) ?
    O6 V1 O3 . 4_554 105.7(3) ?
    O7 V1 O4 . . 109.2(4) ?
    O6 V1 O4 . . 103.4(8) ?
    O3 V1 O4 4_554 . 97.0(7) ?
    O5 V2 O2 . . 95.6(9) ?
    O5 V2 O4 . 4 96.2(5) ?
    O2 V2 O4 . 4 100.8(6) ?
    O5 V2 O1 . 1_554 99.2(8) ?
    O2 V2 O1 . 1_554 89.7(3) ?
    O4 V2 O1 4 1_554 160.3(5) ?
    O5 V2 O7 . 4_554 104.2(8) ?
    O2 V2 O7 . 4_554 157.0(6) ?
    O4 V2 O7 4 4_554 88.6(3) ?
    O1 V2 O7 1_554 4_554 75.9(6) ?
    O5 V2 O6 . . 176.1(11) ?
    O2 V2 O6 . . 85.7(6) ?
    O4 V2 O6 4 . 87.1(4) ?
    O1 V2 O6 1_554 . 77.0(6) ?
    O7 V2 O6 4_554 . 73.8(5) ?
    O1 Te1 O3 . . 93.7(9) ?
    O1 Te1 O2 . . 94.2(3) ?
    O3 Te1 O2 . . 91.2(7) ?
    Te1 O1 V2 . 1_556 125.5(9) y
    Te1 O2 V2 . . 120.3(8) y
    V1 O3 Te1 4_545 . 131.3(2) y
    V1 O4 V2 . 4_544 145.3(4) y
    V1 O6 V2 . . 167.7(6) y
    V1 O7 V2 . 4_545 149.9(4) y
loop_
    _geom_hbond_atom_site_label_D
    _geom_hbond_atom_site_label_A
    _geom_hbond_site_symmetry_A
    _geom_hbond_distance_DA
    N1 O5 1_545 2.820(7)
    N1 O1 1_554 2.89(2)
    N1 O2 . 2.95(2)
    N1 O2 2_564 2.96(2)
    N1 O5 2_564 3.15(3)
    N1 O1 2_564 3.20(2)
    N1 O5 2_565 3.20(3)
    N1 O3 1_554 3.39(3)
