# Supplementary material for: Crystal structure of ammonium divanadium(IV,V) tellurium(IV) hepta­oxide
Source: Acta Crystallogr Sect E Struct Rep Online. 2014 Jun 23;70(Pt 7):27–30. doi: 10.1107/S1600536814011015 (PMC4120617; doi:10.1107/S1600536814011015)
Supplement: Supplementary file 2 [file e-70-00027-Isup2.hkl]

# 
# h,k,l, Fc-squared, Fo-squared, sigma(Fo-squared) and status flag 
# 
data_I
_shelx_title ' mj195bt in Pna2(1)' 
_shelx_refln_list_code          4 
_shelx_F_calc_maximum      278.58 
_exptl_crystal_F_000       660.00 
_reflns_d_resolution_high  0.6611 
 
loop_ 
 _symmetry_equiv_pos_as_xyz 
 'x, y, z' 
 '-x, -y, z+1/2' 
 'x+1/2, -y+1/2, z' 
 '-x+1/2, y+1/2, z+1/2' 
 
_cell_length_a    18.9446 
_cell_length_b     7.0277 
_cell_length_c     5.4402 
_cell_angle_alpha  90.000 
_cell_angle_beta   90.000 
_cell_angle_gamma  90.000 
 
_shelx_F_squared_multiplier     1.000 
 
loop_ 
 _refln_index_h 
 _refln_index_k 
 _refln_index_l 
 _refln_F_squared_calc 
 _refln_F_squared_meas 
 _refln_F_squared_sigma 
 _refln_observed_status 
  12   2  -6     2356.67     2802.92    298.63 o 
  13   2  -6       12.95      193.85    167.65 o 
  14   2  -6       87.61       78.59    167.65 o 
  15   2  -6        0.19      110.02    167.65 o 
  16   2  -6      501.95      466.28    199.09 o 
  17   2  -6        4.48      209.56    183.37 o 
  18   2  -6      409.50      576.30    220.04 o 
   6   3  -6      163.57      220.04    151.93 o 
   7   3  -6      791.60      869.69    204.33 o 
   8   3  -6      191.92      324.82    157.17 o 
   9   3  -6     1315.08     1346.45    204.33 o 
  11   3  -6       34.03     -130.98    130.98 o 
  12   3  -6      149.96      -20.96    130.98 o 
  13   3  -6      766.48      733.48    204.33 o 
  14   3  -6      317.51      356.26    183.37 o 
  15   3  -6      993.96     1236.43    241.00 o 
  16   3  -6        0.55       57.63    167.65 o 
  17   3  -6       43.75      351.02    193.85 o 
   3   4  -6       29.17      125.74    141.46 o 
   4   4  -6     1138.02     1005.91    199.09 o 
   5   4  -6      132.12      136.22    136.22 o 
   6   4  -6     1667.11     1650.32    235.76 o 
   7   4  -6      266.97      104.78    157.17 o 
   9   4  -6        8.83       99.54    151.93 o 
  10   4  -6      242.72      675.84    193.85 o 
  11   4  -6       36.03      183.37    167.65 o 
  12   4  -6      484.80      796.34    220.04 o 
  13   4  -6       24.03      115.26    172.89 o 
  14   4  -6      226.70      298.63    183.37 o 
  15   4  -6       23.56       78.59    178.13 o 
  16   4  -6       74.26      272.43    188.61 o 
   3   5  -6      899.95      922.08    204.33 o 
   4   5  -6       15.55      193.85    151.93 o 
   5   5  -6      134.02      235.76    167.65 o 
   6   5  -6      231.87      267.19    167.65 o 
   7   5  -6      418.32      356.26    167.65 o 
   8   5  -6       69.97      183.37    157.17 o 
   9   5  -6     1032.10     1283.58    230.52 o 
  10   5  -6       29.87      309.11    193.85 o 
  11   5  -6       91.72       83.83    167.65 o 
  12   5  -6       89.27      -73.35    162.41 o 
  13   5  -6      525.18      513.43    204.33 o 
  14   5  -6       22.15      -57.63    162.41 o 
   6   6  -6     1042.43     1734.14    256.72 o 
   7   6  -6      410.64      571.06    199.09 o 
   8   6  -6      518.84      534.39    209.56 o 
   9   6  -6       42.61       52.39    167.65 o 
  10   6  -6      280.83      371.98    199.09 o 
   9   1  -5      517.33      424.37    151.93 o 
  10   1  -5       55.34      115.26    136.22 o 
  11   1  -5     3404.30     3342.55    288.15 o 
  12   1  -5      474.78      482.00    151.93 o 
  13   1  -5     1124.39     1037.34    199.09 o 
  14   1  -5       30.54       10.48    136.22 o 
  15   1  -5      494.46      602.50    183.37 o 
  16   1  -5      407.29      130.98    136.22 o 
  17   1  -5     2645.72     2781.97    298.63 o 
  18   1  -5        4.68       78.59    162.41 o 
  19   1  -5      768.21      859.21    225.28 o 
  20   1  -5       87.71      235.76    183.37 o 
  21   1  -5      240.96      288.15    183.37 o 
   4   2  -5     3711.75     3630.70    282.91 o 
   5   2  -5       20.61       20.96    104.78 o 
   6   2  -5      100.46      146.70    110.02 o 
   7   2  -5        7.54       62.87    125.74 o 
   8   2  -5     2645.65     2441.42    241.00 o 
   9   2  -5       53.77       20.96    115.26 o 
  10   2  -5     1076.77      995.43    193.85 o 
  11   2  -5       78.79      167.65    130.98 o 
  12   2  -5       73.58       31.43    115.26 o 
  13   2  -5       30.86      -62.87    136.22 o 
  14   2  -5      489.41      581.54    183.37 o 
  15   2  -5       12.25      -26.20    146.70 o 
  16   2  -5     1057.33      990.19    220.04 o 
  17   2  -5        6.90       94.30    162.41 o 
  18   2  -5       42.84       83.83    167.65 o 
  19   2  -5        1.25      602.50    199.09 o 
  20   2  -5      825.33      502.95    199.09 o 
  21   2  -5        1.02      -36.67    167.65 o 
  22   2  -5      502.75      335.30    188.61 o 
   1   3  -5     1740.13     1833.69    193.85 o 
   2   3  -5       12.44      -78.59    110.02 o 
   3   3  -5       14.89       10.48    115.26 o 
   4   3  -5      935.78      859.21    167.65 o 
   5   3  -5     2638.89     2509.53    235.76 o 
   6   3  -5        4.58        0.00    120.50 o 
   7   3  -5     1909.35     2022.30    230.52 o 
   8   3  -5      537.66      455.80    162.41 o 
   9   3  -5      314.40      193.85    146.70 o 
  10   3  -5       25.48        0.00    136.22 o 
  11   3  -5     3340.63     3819.31    319.59 o 
  12   3  -5       33.36       52.39    146.70 o 
  13   3  -5     1079.03     1084.50    225.28 o 
  14   3  -5       29.60      -41.91    141.46 o 
  15   3  -5      437.22      151.93    172.89 o 
  16   3  -5        7.62      -57.63    157.17 o 
  17   3  -5     1952.89     2006.58    282.91 o 
  18   3  -5      227.46      199.09    178.13 o 
  19   3  -5      779.10      607.74    204.33 o 
  20   3  -5       63.66       -5.24    178.13 o 
  21   3  -5      121.29       20.96    172.89 o 
   1   4  -5       95.64       99.54     81.50 o 
   2   4  -5      940.53      743.95    157.17 o 
   3   4  -5      703.44      801.58    162.41 o 
   4   4  -5     3066.14     3431.62    277.67 o 
   5   4  -5      413.29      282.91    136.22 o 
   6   4  -5      381.60      738.71    151.93 o 
   7   4  -5       11.99       10.48    130.98 o 
   8   4  -5     2211.18     2462.38    272.43 o 
   9   4  -5      535.36      387.69    172.89 o 
  10   4  -5     2790.56     2939.14    293.39 o 
  11   4  -5      362.04      440.09    178.13 o 
  12   4  -5      126.97      241.00    167.65 o 
  13   4  -5       10.24      157.17    162.41 o 
  14   4  -5     1674.39     1561.25    256.72 o 
  15   4  -5       75.03      314.35    178.13 o 
  16   4  -5      337.55      387.69    209.56 o 
  17   4  -5       29.25      104.78    183.37 o 
  18   4  -5      175.46      937.80    251.48 o 
  19   4  -5        0.18      104.78    172.89 o 
   1   5  -5     1555.41     1493.15    204.33 o 
   2   5  -5       50.16       -5.24    120.50 o 
   3   5  -5        7.52       52.39    120.50 o 
   4   5  -5      214.17      309.11    157.17 o 
   5   5  -5     1853.12     2058.97    235.76 o 
   6   5  -5       18.05      162.41    146.70 o 
   7   5  -5      970.18     1131.65    214.80 o 
   8   5  -5       43.23      -78.59    136.22 o 
   9   5  -5      218.88      199.09    162.41 o 
  10   5  -5      362.03      565.82    188.61 o 
  11   5  -5     1726.37     1592.69    251.48 o 
  12   5  -5      342.54      314.35    183.37 o 
  13   5  -5      579.49      429.61    178.13 o 
  14   5  -5       65.85       68.11    183.37 o 
  15   5  -5      124.93       26.20    172.89 o 
  16   5  -5      715.18      592.02    214.80 o 
  17   5  -5     1160.42     1356.93    261.96 o 
  18   5  -5       61.03      -68.11    178.13 o 
   3   6  -5     1170.74     1094.97    214.80 o 
   4   6  -5     1529.48     1969.90    246.24 o 
   5   6  -5      425.66      717.76    183.37 o 
   6   6  -5      103.95       57.63    146.70 o 
   7   6  -5       76.05     -130.98    146.70 o 
   8   6  -5     1250.26     1288.82    235.76 o 
   9   6  -5      398.13      261.96    178.13 o 
  10   6  -5      368.06      356.26    183.37 o 
  11   6  -5      207.19      199.09    172.89 o 
  12   6  -5        2.43      -73.35    157.17 o 
  14   6  -5      453.41      539.63    209.56 o 
  15   6  -5       72.32      110.02    178.13 o 
   5   7  -5      680.42      995.43    220.04 o 
   6   7  -5       20.76      146.70    162.41 o 
   7   7  -5      860.69     1032.10    220.04 o 
   8   7  -5      301.70      141.46    172.89 o 
   9   7  -5       34.66      136.22    162.41 o 
  10   7  -5      222.34      419.13    193.85 o 
  11   7  -5     1005.19      885.41    230.52 o 
  12   7  -5        0.69      -73.35    178.13 o 
  10   0  -4      513.80      623.45    157.17 o 
  12   0  -4     1877.21     1765.58    199.09 o 
  14   0  -4     2401.23     2305.21    230.52 o 
  16   0  -4      203.99      110.02    130.98 o 
  18   0  -4     2173.07     2200.43    251.48 o 
  20   0  -4      475.06      371.98    167.65 o 
   3   1  -4     5068.94     5081.93    267.19 o 
   4   1  -4      125.62      110.02    110.02 o 
   5   1  -4       96.14       -5.24    110.02 o 
   6   1  -4     1129.75     1236.43    172.89 o 
   7   1  -4     2791.70     2703.38    225.28 o 
   8   1  -4      116.91       78.59    125.74 o 
   9   1  -4     3149.81     3059.64    235.76 o 
  10   1  -4      461.49      560.58    146.70 o 
  11   1  -4      131.10       62.87    104.78 o 
  12   1  -4        4.82      -47.15    104.78 o 
  13   1  -4     3916.01     3955.53    282.91 o 
  14   1  -4      110.53       78.59    136.22 o 
  15   1  -4     5272.84     4662.81    309.11 o 
  16   1  -4      275.45      162.41    136.22 o 
  17   1  -4       85.01       31.43    125.74 o 
  18   1  -4      113.24      -94.30    130.98 o 
  19   1  -4     2655.20     2603.84    267.19 o 
  20   1  -4      194.41      -47.15    130.98 o 
  21   1  -4     2379.68     2551.45    288.15 o 
  22   1  -4      136.50      230.52    167.65 o 
  23   1  -4       62.94      178.13    162.41 o 
  24   1  -4       47.35      157.17    167.65 o 
   0   2  -4     7479.48     7533.84    298.63 o 
   1   2  -4      720.52      733.48    136.22 o 
   2   2  -4     4220.99     4112.70    246.24 o 
   3   2  -4       13.57        5.24    104.78 o 
   4   2  -4      638.54      675.84    146.70 o 
   5   2  -4      186.67      120.50    130.98 o 
   6   2  -4     8673.47     8565.94    361.50 o 
   7   2  -4      162.34      110.02    120.50 o 
   8   2  -4     5932.32     5658.24    309.11 o 
   9   2  -4      209.12      324.82    146.70 o 
  10   2  -4      817.94      901.13    178.13 o 
  11   2  -4       22.30      -68.11    125.74 o 
  12   2  -4     8478.28     8335.42    408.65 o 
  13   2  -4      214.06      125.74    141.46 o 
  14   2  -4      766.86      576.30    167.65 o 
  15   2  -4       16.73       52.39    146.70 o 
  16   2  -4     1743.24     1482.67    225.28 o 
  17   2  -4       14.00      -15.72    146.70 o 
  18   2  -4     1490.53     1246.91    209.56 o 
  19   2  -4        9.14      -10.48    141.46 o 
  20   2  -4       73.21        5.24    157.17 o 
  21   2  -4        3.15     -146.70    146.70 o 
  22   2  -4      266.40      151.93    157.17 o 
  23   2  -4       40.39       57.63    157.17 o 
  24   2  -4       91.31      282.91    167.65 o 
   1   3  -4     1705.04     1707.10    144.08 o 
   2   3  -4      182.37      123.74     77.53 o 
   3   3  -4     4079.88     4031.47    166.10 o 
   4   3  -4       76.56      110.02    120.50 o 
   5   3  -4       75.65       68.11    120.50 o 
   6   3  -4      207.60      261.96    141.46 o 
   7   3  -4     2752.44     2771.49    230.52 o 
   8   3  -4      143.40      104.78    130.98 o 
   9   3  -4     3419.17     3295.40    272.43 o 
  10   3  -4      237.86      429.61    162.41 o 
  11   3  -4       36.44      -10.48    130.98 o 
  12   3  -4      214.96      214.80    157.17 o 
  13   3  -4     2161.38     2368.08    251.48 o 
  14   3  -4     1666.14     1597.93    230.52 o 
  15   3  -4     3372.42     3206.33    293.39 o 
  16   3  -4       83.06       57.63    146.70 o 
  17   3  -4      108.63        5.24    157.17 o 
  18   3  -4      636.29      576.30    193.85 o 
  19   3  -4     1973.17     2137.56    282.91 o 
  20   3  -4       54.76      403.41    188.61 o 
  21   3  -4     2139.91     2148.03    282.91 o 
  22   3  -4       17.91       89.06    178.13 o 
  23   3  -4       86.43       68.11    172.89 o 
   0   4  -4    12781.41    13831.24    424.37 o 
   1   4  -4     1690.71     1834.60    199.09 o 
   2   4  -4     1619.60     1707.13    133.60 o 
   3   4  -4       31.33      160.90     80.37 o 
   4   4  -4     4356.74     4495.15    277.67 o 
   5   4  -4      401.91      387.69    141.46 o 
   6   4  -4     6255.88     6569.84    356.26 o 
   7   4  -4      292.50      314.35    146.70 o 
   8   4  -4      182.47      209.56    141.46 o 
   9   4  -4      153.29      199.09    141.46 o 
  10   4  -4      646.86      612.98    172.89 o 
  11   4  -4        5.82        5.24    141.46 o 
  12   4  -4     1147.11     1189.28    204.33 o 
  13   4  -4      337.90      356.26    172.89 o 
  14   4  -4      771.47      864.45    188.61 o 
  15   4  -4      163.71      298.63    167.65 o 
  16   4  -4       58.96       15.72    136.22 o 
  17   4  -4       19.89       94.30    146.70 o 
  18   4  -4     1323.46     1257.39    241.00 o 
  19   4  -4       23.90      293.39    204.33 o 
  20   4  -4      417.12      560.58    209.56 o 
  21   4  -4        1.31       94.30    188.61 o 
  22   4  -4      846.14      922.08    230.52 o 
   1   5  -4      604.75      675.64    101.83 o 
   2   5  -4      737.95      901.13    178.13 o 
   3   5  -4     2432.94     2378.55    225.28 o 
   5   5  -4      607.22      586.78    157.17 o 
   6   5  -4     1610.23     1508.86    209.56 o 
   7   5  -4     1562.58     1718.43    225.28 o 
   8   5  -4        9.55       52.39    136.22 o 
   9   5  -4     3805.13     3646.42    309.11 o 
  10   5  -4      159.70      209.56    151.93 o 
  11   5  -4      162.23       99.54    141.46 o 
  12   5  -4       89.51      -57.63    125.74 o 
  13   5  -4     1617.42     1582.21    235.76 o 
  14   5  -4      103.76      241.00    162.41 o 
  15   5  -4     2009.04     2168.99    272.43 o 
  16   5  -4      306.93      146.70    172.89 o 
  17   5  -4       28.13       99.54    167.65 o 
  18   5  -4        0.78      141.46    178.13 o 
  19   5  -4     1028.09     1026.87    235.76 o 
  20   5  -4      893.33      749.19    230.52 o 
  21   5  -4     1244.60     1383.12    272.43 o 
   1   6  -4      989.88     1131.65    183.37 o 
   2   6  -4      905.53      880.17    178.13 o 
   3   6  -4       42.90       94.30    146.70 o 
   4   6  -4       96.68       36.67    136.22 o 
   5   6  -4      487.27      424.37    162.41 o 
   6   6  -4     3437.07     3091.07    282.91 o 
   7   6  -4     1187.92     1404.08    209.56 o 
   8   6  -4     1888.00     1524.58    220.04 o 
   9   6  -4      286.17      157.17    151.93 o 
  10   6  -4     1029.74      984.95    199.09 o 
  11   6  -4      158.96      151.93    146.70 o 
  12   6  -4     3274.81     4217.48    356.26 o 
  13   6  -4      391.69      267.19    178.13 o 
  14   6  -4       67.69      110.02    167.65 o 
  15   6  -4       82.67      162.41    178.13 o 
  16   6  -4     1010.13      733.48    225.28 o 
  17   6  -4       20.60       52.39    178.13 o 
  18   6  -4      686.92      377.22    199.09 o 
  19   6  -4        0.90      -10.48    178.13 o 
   3   7  -4     2552.06     2708.62    267.19 o 
   4   7  -4        2.51       -5.24    146.70 o 
   5   7  -4      240.08      293.39    162.41 o 
   6   7  -4        1.99       15.72    157.17 o 
   7   7  -4      977.19      906.37    214.80 o 
   8   7  -4      511.39      461.04    199.09 o 
   9   7  -4     1516.59     1283.58    246.24 o 
  10   7  -4      216.52      146.70    172.89 o 
  11   7  -4      141.01      214.80    178.13 o 
  12   7  -4      308.63      225.28    172.89 o 
  14   7  -4     1115.94      911.60    220.04 o 
  15   7  -4      826.11     1105.45    246.24 o 
  16   7  -4       21.81      115.26    199.09 o 
   5   8  -4      730.00      827.78    214.80 o 
   6   8  -4     1252.54     1278.34    246.24 o 
   7   8  -4      610.86      361.50    193.85 o 
   8   8  -4        3.14      -57.63    167.65 o 
   9   8  -4       66.49       15.72    162.41 o 
  10   8  -4      565.43      733.48    225.28 o 
  11   8  -4       29.95       15.72    183.37 o 
  12   8  -4      309.75      335.30    214.80 o 
   4   0  -3    24315.98    25111.04    502.95 o 
   6   0  -3      891.14      964.00    125.74 o 
   8   0  -3    11031.13    10588.24    361.50 o 
  10   0  -3    19852.96    19395.18    492.48 o 
  12   0  -3       41.74       41.91    115.26 o 
  14   0  -3     5574.92     5385.80    293.39 o 
  16   0  -3     1091.36     1169.80    112.58 o 
  18   0  -3      377.58      518.67    146.70 o 
  20   0  -3     1002.29      990.19    178.13 o 
  22   0  -3       34.99      -31.43    141.46 o 
   0   1  -3     4959.72     5605.85    225.28 o 
   1   1  -3     3084.96     2923.42    167.65 o 
   2   1  -3      190.15      188.61     94.30 o 
   3   1  -3     1138.53     1079.26    130.98 o 
   4   1  -3     2616.21     2588.12    178.13 o 
   5   1  -3     7659.45     7460.49    277.67 o 
   6   1  -3       92.45       31.43     94.30 o 
   7   1  -3     3038.44     3022.97    214.80 o 
   8   1  -3     1132.74     1142.13    146.70 o 
   9   1  -3     2161.12     2200.43    188.61 o 
  10   1  -3      166.22      241.00    125.74 o 
  11   1  -3     8514.92     8529.27    351.02 o 
  12   1  -3     1204.75     1404.08    183.37 o 
  13   1  -3     2292.33     2394.27    214.80 o 
  14   1  -3      148.39      130.98    130.98 o 
  15   1  -3     1117.57      890.65    162.41 o 
  16   1  -3     1090.62     1047.82    178.13 o 
  17   1  -3     6642.47     6522.69    356.26 o 
  18   1  -3       41.32     -104.78    130.98 o 
  19   1  -3     1983.75     1886.08    230.52 o 
  20   1  -3      208.60      366.74    141.46 o 
  21   1  -3      658.15      780.63    183.37 o 
  22   1  -3       74.31      -83.83    146.70 o 
  23   1  -3     3705.63     3651.66    314.35 o 
  24   1  -3       41.44     1257.39    220.04 o 
   1   2  -3      485.55      576.48     75.88 o 
   2   2  -3    31161.15    31771.80    369.98 o 
   3   2  -3      693.23      780.63     81.82 o 
   4   2  -3    14741.16    15706.84    413.89 o 
   5   2  -3      461.00      371.98    125.74 o 
   6   2  -3      208.45      204.33    120.50 o 
   7   2  -3      110.25      110.02    125.74 o 
   8   2  -3     9018.98     8833.14    351.02 o 
   9   2  -3      859.03      812.06    151.93 o 
  10   2  -3     4279.76     4107.46    272.43 o 
  12   2  -3      876.19      895.89    172.89 o 
  13   2  -3      264.05      314.35    141.46 o 
  14   2  -3     1433.51     1320.26    188.61 o 
  15   2  -3       15.83       26.20    120.50 o 
  16   2  -3     3861.05     3662.14    282.91 o 
  17   2  -3       70.67       31.43    130.98 o 
  18   2  -3      199.29      204.33    157.17 o 
  19   2  -3       22.64     -110.02    130.98 o 
  20   2  -3     2060.04     2053.73    251.48 o 
  21   2  -3       13.63      -57.63    141.46 o 
  22   2  -3     1285.36     1252.15    225.28 o 
  23   2  -3        7.10      167.65    167.65 o 
  24   2  -3      673.65      607.74    214.80 o 
  25   2  -3       13.07      230.52    167.65 o 
   0   3  -3      545.46      743.95    115.26 o 
   1   3  -3     2567.16     2452.95    122.08 o 
   2   3  -3       35.30       88.65     69.23 o 
   3   3  -3      169.21      161.59     67.79 o 
   4   3  -3     4046.53     4138.84    143.25 o 
   5   3  -3     4701.55     4551.56    142.47 o 
   6   3  -3       86.15      130.98    115.26 o 
   7   3  -3     1242.47     1278.34    162.41 o 
   8   3  -3     2183.04     2111.36    204.33 o 
   9   3  -3     1067.05     1184.04    178.13 o 
  10   3  -3      257.86      104.78    120.50 o 
  11   3  -3     6379.05     5763.02    314.35 o 
  12   3  -3      139.70      141.46    120.50 o 
  13   3  -3     2151.13     1891.32    214.80 o 
  14   3  -3       53.16       10.48    115.26 o 
  15   3  -3     1588.26     1576.97    220.04 o 
  16   3  -3       77.85      115.26    151.93 o 
  17   3  -3     4950.18     5485.35    371.98 o 
  18   3  -3      515.30      644.41    178.13 o 
  19   3  -3     1365.25     1047.82    204.33 o 
  20   3  -3      222.63      167.65    157.17 o 
  21   3  -3      520.55      513.43    183.37 o 
  23   3  -3     2201.57     2237.10    288.15 o 
  24   3  -3      826.66      995.43    235.76 o 
  25   3  -3      760.10      576.30    209.56 o 
   1   4  -3       61.16      154.43     77.53 o 
   2   4  -3     6797.97     7151.53    298.63 o 
   3   4  -3     1070.27     1052.22     98.19 o 
   4   4  -3    11271.87    11462.09    245.36 o 
   5   4  -3      802.32      838.26    157.17 o 
   6   4  -3     1068.60     1220.71    183.37 o 
   7   4  -3       14.45      -15.72    125.74 o 
   8   4  -3     6193.98     6229.30    335.30 o 
   9   4  -3      762.69      586.78    162.41 o 
  10   4  -3     9658.19     9325.61    419.13 o 
  11   4  -3      773.87      754.43    172.89 o 
  12   4  -3       76.07       89.06    125.74 o 
  13   4  -3       11.82      -15.72    130.98 o 
  14   4  -3     5209.52     5071.46    340.54 o 
  15   4  -3       30.87       57.63    141.46 o 
  16   4  -3     1725.75     1744.62    241.00 o 
  17   4  -3       28.70      -68.11    136.22 o 
  18   4  -3      480.37      356.26    167.65 o 
  19   4  -3       14.39      -94.30    136.22 o 
  20   4  -3      674.94      864.45    220.04 o 
  21   4  -3       41.27      104.78    178.13 o 
  22   4  -3       83.40        0.00    157.17 o 
  23   4  -3       15.26      152.01    122.23 o 
  24   4  -3        5.44      -94.30    162.41 o 
   0   5  -3      202.79      288.15    120.50 o 
   1   5  -3     4243.82     4509.31    180.51 o 
   2   5  -3       85.16       72.30     82.80 o 
   3   5  -3      146.64      298.63    130.98 o 
   4   5  -3      404.02      398.17    141.46 o 
   5   5  -3     4217.16     4233.20    288.15 o 
   6   5  -3      318.39      340.54    146.70 o 
   7   5  -3     1107.44      801.58    172.89 o 
   8   5  -3      446.55      502.95    151.93 o 
   9   5  -3      465.03      476.76    151.93 o 
  10   5  -3     1180.94     1032.10    183.37 o 
  11   5  -3     3283.36     3159.18    293.39 o 
  12   5  -3     1876.79     1802.25    241.00 o 
  13   5  -3     1519.95     1304.54    230.52 o 
  14   5  -3       11.57      251.48    162.41 o 
  15   5  -3      299.07      267.19    151.93 o 
  16   5  -3     2359.76     2284.25    277.67 o 
  17   5  -3     3133.62     3091.07    319.59 o 
  18   5  -3      453.50      440.09    183.37 o 
  19   5  -3     1382.45     1561.25    272.43 o 
  20   5  -3       67.48      -73.35    157.17 o 
  21   5  -3      199.03       68.11    183.37 o 
  22   5  -3      172.49      255.16     97.35 o 
  23   5  -3     1500.90     1849.62    213.34 o 
   1   6  -3      648.52      684.80    106.67 o 
   2   6  -3     7419.60     7554.79    371.98 o 
   3   6  -3     2237.83     1990.86    220.04 o 
   4   6  -3     3064.06     2797.68    251.48 o 
   5   6  -3      456.15      335.30    146.70 o 
   6   6  -3      440.46      529.15    162.41 o 
   7   6  -3       49.53       52.39    130.98 o 
   8   6  -3     2238.86     1964.67    241.00 o 
   9   6  -3      176.44       68.11    136.22 o 
  10   6  -3      507.42      576.30    188.61 o 
  11   6  -3      462.66      345.78    172.89 o 
  12   6  -3       10.07     -125.74    146.70 o 
  13   6  -3       92.09      241.00    178.13 o 
  14   6  -3     1008.79     1157.84    230.52 o 
  15   6  -3       83.06      303.87    162.41 o 
  16   6  -3     1412.67     1430.28    261.96 o 
  17   6  -3      177.01      267.19    172.89 o 
  18   6  -3       19.18       -5.24    172.89 o 
  19   6  -3       54.43       20.96    172.89 o 
  20   6  -3     1561.29     1493.15    282.91 o 
  21   6  -3       14.59      115.26    188.61 o 
   1   7  -3     2550.56     2650.99    246.24 o 
   2   7  -3        4.56      -62.87    120.50 o 
   3   7  -3        1.39      162.41    141.46 o 
   4   7  -3     1531.40     1666.04    235.76 o 
   5   7  -3     2108.87     1734.14    241.00 o 
   6   7  -3       26.81       83.83    151.93 o 
   7   7  -3     2925.16     2467.62    282.91 o 
   8   7  -3     1007.83     1204.99    225.28 o 
   9   7  -3       43.90       47.15    151.93 o 
  10   7  -3      545.06      476.76    183.37 o 
  11   7  -3     2518.25     2640.51    298.63 o 
  12   7  -3       35.07        5.24    141.46 o 
  13   7  -3     1398.38     1330.73    256.72 o 
  14   7  -3       31.40      115.26    183.37 o 
  15   7  -3      152.72      550.11    209.56 o 
  16   7  -3      162.53      167.65    183.37 o 
  17   7  -3     1644.45     1933.23    309.11 o 
  18   7  -3     1076.92     1325.49    261.96 o 
   3   8  -3     1376.22     1419.80    230.52 o 
   4   8  -3     1352.02     1435.52    241.00 o 
   5   8  -3     1094.76     1115.93    235.76 o 
   6   8  -3       12.11      -68.11    167.65 o 
   7   8  -3        2.60      146.70    167.65 o 
   8   8  -3     1466.05     1163.08    241.00 o 
   9   8  -3     1001.11     1121.17    235.76 o 
  10   8  -3     1720.29     1508.86    261.96 o 
  11   8  -3      611.77      623.45    199.09 o 
  12   8  -3      312.17      419.13    204.33 o 
  13   8  -3        7.55      204.33    199.09 o 
  14   8  -3     1994.25     2216.14    319.59 o 
  15   8  -3      245.06      199.09    193.85 o 
   6   9  -3      116.61      319.59    188.61 o 
   7   9  -3      969.58     1021.63    235.76 o 
   8   9  -3       36.51       78.59    178.13 o 
   9   9  -3        5.34        0.00    172.89 o 
  10   9  -3      501.74      366.74    193.85 o 
  11   9  -3      688.28      670.61    230.52 o 
   2   0  -2    10004.28    10279.13    256.72 o 
   4   0  -2     6719.83     5899.24    204.33 o 
   6   0  -2    28767.18    28270.22    471.52 o 
   8   0  -2     1574.60     1487.91     90.63 o 
  10   0  -2     5211.50     4900.38    152.11 o 
  12   0  -2     1230.32     1218.99    102.94 o 
  14   0  -2     1998.25     2086.69    129.50 o 
  16   0  -2       21.69      -15.85     73.81 o 
  18   0  -2     2276.26     2500.20    151.75 o 
  20   0  -2     1806.45     1771.60    146.30 o 
  22   0  -2      859.39      974.47    178.13 o 
   1   1  -2      876.14      644.30     62.65 o 
   2   1  -2      529.10      368.40     65.49 o 
   3   1  -2    13393.77    13354.49    303.87 o 
   4   1  -2      341.84      209.56     83.83 o 
   5   1  -2     3975.67     4060.31    188.61 o 
   6   1  -2     1597.26     1618.88    141.46 o 
   7   1  -2    10287.11    10036.96    377.22 o 
   8   1  -2      330.58      221.46     49.53 o 
   9   1  -2    15022.67    14797.36    173.09 o 
  10   1  -2     2122.55     2023.11     75.90 o 
  11   1  -2       59.02      105.52     48.03 o 
  12   1  -2      319.76      247.23     55.10 o 
  13   1  -2    14127.95    14077.85    201.04 o 
  14   1  -2      774.99      738.38     69.31 o 
  15   1  -2     9063.72     9021.31    173.15 o 
  16   1  -2      366.65      321.12     60.49 o 
  17   1  -2      235.42      235.08     61.46 o 
  18   1  -2      355.71      357.95     57.08 o 
  19   1  -2     3742.89     3818.22    132.52 o 
  20   1  -2      373.81      307.45    105.14 o 
  21   1  -2     6662.92     6452.18    257.45 o 
  22   1  -2      357.74      321.98    109.24 o 
  23   1  -2      323.35      658.17    167.65 o 
  24   1  -2      115.42       94.30    136.22 o 
  25   1  -2     1907.90     1891.32    256.72 o 
  26   1  -2      470.79      644.41    193.85 o 
   0   2  -2     6411.50     6066.89    199.09 o 
   1   2  -2     2538.79     2368.92     95.47 o 
   2   2  -2    14668.85    15485.10    216.23 o 
   3   2  -2     3525.54     3700.51    149.31 o 
   4   2  -2       85.05       63.65     47.49 o 
   5   2  -2     1396.59     1304.54    136.22 o 
   6   2  -2    24929.08    26169.80    340.54 o 
   7   2  -2     2469.63     2530.36     87.48 o 
   8   2  -2    20565.85    21717.05    303.87 o 
   9   2  -2      196.98      174.49     60.25 o 
  10   2  -2     2663.94     2672.52    121.14 o 
  11   2  -2      681.92      798.48     88.02 o 
  12   2  -2    18686.36    19104.11    408.05 o 
  13   2  -2      318.77      259.63     64.96 o 
  14   2  -2      686.53      758.08     78.94 o 
  15   2  -2       18.08      105.64     89.11 o 
  16   2  -2     2280.33     2527.06    164.57 o 
  17   2  -2       57.24       47.15     81.50 o 
  18   2  -2     1990.63     1804.99    146.30 o 
  19   2  -2      209.02      111.15     60.52 o 
  20   2  -2       21.74      -50.42     60.85 o 
  21   2  -2      110.00      126.73     73.97 o 
  22   2  -2      346.81      413.89    114.84 o 
  23   2  -2        3.99       34.73     99.82 o 
  24   2  -2      248.91      235.68    115.60 o 
  25   2  -2       20.65      -10.48    151.93 o 
  26   2  -2        9.31     -110.02    141.46 o 
  27   2  -2       22.13       99.54    151.93 o 
   1   3  -2     3306.89     3591.54    204.33 o 
   2   3  -2     4051.19     4117.95    133.36 o 
   3   3  -2     6634.55     6560.63    167.65 o 
   4   3  -2      182.62      115.74     94.30 o 
   5   3  -2      207.22      153.96     53.16 o 
   6   3  -2     1948.30     1878.62     80.11 o 
   7   3  -2     6870.14     6646.06    131.67 o 
   8   3  -2     1516.36     1262.63    172.89 o 
   9   3  -2     9519.54     9990.98    377.22 o 
  10   3  -2       60.86       68.11    130.98 o 
  11   3  -2       37.41       89.06    136.22 o 
  12   3  -2     2784.66     2787.21    241.00 o 
  13   3  -2     5738.40     6203.10    340.54 o 
  14   3  -2     2303.57     2121.84    225.28 o 
  15   3  -2     6230.38     6417.91    351.02 o 
  16   3  -2       81.60       57.63    125.74 o 
  17   3  -2       74.20       52.39    136.22 o 
  18   3  -2      748.91      440.09    162.41 o 
  19   3  -2     3902.62     3786.59    343.16 o 
  20   3  -2       25.75       66.23     64.97 o 
  21   3  -2     4242.89     4058.98    157.59 o 
  22   3  -2       35.59       83.39     75.84 o 
  23   3  -2      299.97      251.24     85.97 o 
  24   3  -2       20.19     -151.93    157.17 o 
  25   3  -2     1705.96     1927.99    288.15 o 
   0   4  -2    36164.54    36385.60    607.74 o 
   1   4  -2     3729.85     3708.22    146.02 o 
   2   4  -2     4204.46     4432.22    150.67 o 
   3   4  -2      405.66      425.41     52.20 o 
   4   4  -2    13065.79    13115.02    238.90 o 
   5   4  -2     1200.60     1323.88     94.98 o 
   6   4  -2    16451.25    16340.78    471.52 o 
   7   4  -2     3458.78     3578.31    246.24 o 
   8   4  -2      485.69      523.91    167.65 o 
   9   4  -2      116.50      309.11    146.70 o 
  10   4  -2      881.14      895.89    178.13 o 
  11   4  -2      152.66      209.56    141.46 o 
  12   4  -2     2806.48     2755.77    246.24 o 
  13   4  -2      267.06      209.56    146.70 o 
  14   4  -2     1800.69     1582.21    220.04 o 
  15   4  -2      340.05      612.98    183.37 o 
  16   4  -2       99.48      183.37    151.93 o 
  17   4  -2       24.40       10.48    136.22 o 
  18   4  -2     1874.98     1985.62    251.48 o 
  19   4  -2      146.55      130.98    151.93 o 
  20   4  -2      891.85      744.68    107.77 o 
  21   4  -2      101.91      262.49     97.59 o 
  22   4  -2     1223.61     1428.93    174.00 o 
  23   4  -2       13.28       34.66     99.73 o 
  24   4  -2     1495.74     1645.94    157.06 o 
  25   4  -2       17.97       68.11    167.65 o 
   1   5  -2     1663.76     1483.00    122.08 o 
   2   5  -2      259.43      372.06    188.61 o 
   3   5  -2     4200.54     4136.47    163.64 o 
   4   5  -2        9.68       42.52     76.53 o 
   5   5  -2      482.43      607.74    162.41 o 
   6   5  -2     3111.03     3049.16    256.72 o 
   7   5  -2     2934.48     2797.68    241.00 o 
   8   5  -2       71.62      110.02    130.98 o 
   9   5  -2     6954.21     7140.90    382.45 o 
  10   5  -2      286.63      387.69    141.46 o 
  11   5  -2      473.04      555.35    172.89 o 
  12   5  -2      573.28      649.65    183.37 o 
  13   5  -2     3372.07     3347.79    277.67 o 
  14   5  -2      147.45       89.06    146.70 o 
  15   5  -2     4488.86     4390.37    345.78 o 
  16   5  -2      269.37      267.19    167.65 o 
  17   5  -2        3.46      -41.91    157.17 o 
  18   5  -2       35.09       -5.24    146.70 o 
  19   5  -2     2493.39     2766.25    314.35 o 
  20   5  -2     1662.75     1765.85    150.83 o 
  21   5  -2     1901.40     2430.95    314.35 o 
  22   5  -2     1063.26      995.78    128.76 o 
  23   5  -2       65.84       -0.64    103.41 o 
  24   5  -2       85.53      116.54    103.76 o 
   0   6  -2     2532.24     2085.16    220.04 o 
   1   6  -2     1956.59     2043.58    261.96 o 
   2   6  -2     1621.40     1559.36    131.16 o 
   3   6  -2      184.95      199.09    136.22 o 
   4   6  -2      266.56      288.15    151.93 o 
   5   6  -2      950.84      974.47    188.61 o 
   6   6  -2     5912.07     5260.06    335.30 o 
   7   6  -2     3729.37     3735.48    298.63 o 
   8   6  -2     4380.72     4741.39    335.30 o 
   9   6  -2      613.45      550.11    172.89 o 
  10   6  -2     1320.86     1414.56    220.04 o 
  11   6  -2      493.34      513.43    172.89 o 
  12   6  -2     7292.47     7387.14    429.61 o 
  13   6  -2      561.52      623.45    199.09 o 
  14   6  -2      351.70      340.54    178.13 o 
  15   6  -2      140.21      178.13    151.93 o 
  16   6  -2     2322.66     2671.94    314.35 o 
  17   6  -2        6.94      -15.72    172.89 o 
  18   6  -2     1428.47     1461.71    267.19 o 
  19   6  -2        4.55      450.56    204.33 o 
  20   6  -2      184.77      178.18     95.66 o 
  21   6  -2       10.46       72.28     97.98 o 
  22   6  -2      438.20      471.69    146.99 o 
   1   7  -2     1447.23     1171.65    133.21 o 
   2   7  -2      295.02       52.39    146.70 o 
   3   7  -2     5903.51     4977.15    335.30 o 
   4   7  -2       36.52       73.35    141.46 o 
   5   7  -2      216.33      104.78    151.93 o 
   7   7  -2     1922.09     1765.58    235.76 o 
   8   7  -2     1104.85      969.23    204.33 o 
   9   7  -2     2291.01     2069.45    256.72 o 
  10   7  -2      367.75      241.00    162.41 o 
  11   7  -2      428.44      382.45    172.89 o 
  12   7  -2      740.47      633.93    193.85 o 
  13   7  -2      947.77     1320.26    251.48 o 
  14   7  -2     2311.66     2619.55    319.59 o 
  15   7  -2     1880.09     2043.25    272.43 o 
  16   7  -2        5.54       94.30    157.17 o 
  17   7  -2      281.87      277.67    193.85 o 
  18   7  -2      963.19     1524.58    277.67 o 
  19   7  -2      752.29      767.72    127.76 o 
  20   7  -2      440.62      307.21    108.81 o 
   1   8  -2     2599.53     2446.66    272.43 o 
   2   8  -2      307.48      361.50    172.89 o 
   3   8  -2        1.06      -57.63    151.93 o 
   4   8  -2     2484.59     2184.71    261.96 o 
   5   8  -2     1749.38     2488.58    277.67 o 
   6   8  -2     2030.64     2284.25    267.19 o 
   7   8  -2     1382.01     1445.99    241.00 o 
   8   8  -2       47.26       41.91    146.70 o 
   9   8  -2      227.29      235.76    167.65 o 
  10   8  -2     1019.42     1309.78    241.00 o 
  11   8  -2       72.65      162.41    162.41 o 
  12   8  -2      442.83      607.74    193.85 o 
  13   8  -2      667.88      565.82    204.33 o 
  14   8  -2      216.79      125.74    183.37 o 
  15   8  -2      280.56      267.19    178.13 o 
  16   8  -2      326.12      146.70    167.65 o 
  17   8  -2        0.93      261.37    142.15 o 
   4   9  -2       23.03       89.06    151.93 o 
   5   9  -2     1045.71     1257.39    241.00 o 
   6   9  -2      861.09      848.74    204.33 o 
   7   9  -2      288.65       94.30    178.13 o 
   8   9  -2      232.23      340.54    188.61 o 
   9   9  -2     2119.90     2216.14    298.63 o 
  10   9  -2       49.47      -10.48    162.41 o 
  11   9  -2      420.14      429.61    204.33 o 
  12   9  -2      233.15      267.19    199.09 o 
  13   9  -2      554.67      906.37    235.76 o 
   6  10  -2      762.07      906.37    225.28 o 
   2   0  -1    18656.78    18541.20    267.19 o 
   4   0  -1    64873.57    71306.43    450.82 o 
   6   0  -1      849.50      608.26     62.65 o 
   8   0  -1    19767.82    19579.66    251.83 o 
  10   0  -1    44877.19    46933.48    451.55 o 
  12   0  -1      184.28      238.59     48.20 o 
  14   0  -1     9391.25     9831.38    166.31 o 
  16   0  -1     1331.16     1351.05     78.57 o 
  18   0  -1      644.10      540.86     98.12 o 
  20   0  -1     1161.17     1157.84    178.13 o 
  22   0  -1        8.21       47.15    130.98 o 
  24   0  -1       32.54       52.39    146.70 o 
  26   0  -1      406.37      555.35    178.13 o 
  28   0  -1      284.92      482.00    193.85 o 
   0   1  -1    13650.02    12830.57    209.56 o 
   1   1  -1     5517.22     5206.70     96.87 o 
   2   1  -1      750.09     1036.76     75.97 o 
   3   1  -1     4558.81     4846.35    167.65 o 
   4   1  -1     6347.43     7722.24    118.14 o 
   5   1  -1    15819.99    15681.45    160.72 o 
   6   1  -1      493.92      500.05     42.82 o 
   7   1  -1     6710.34     7471.86    130.56 o 
   8   1  -1     3583.09     3864.62    106.62 o 
   9   1  -1     4932.87     4711.15     68.68 o 
  10   1  -1       50.51       43.91     29.67 o 
  11   1  -1    17341.65    17234.06    162.06 o 
  12   1  -1     3620.03     3633.00     73.79 o 
  13   1  -1     3933.72     4049.87     79.02 o 
  14   1  -1        8.99      -12.76     33.04 o 
  15   1  -1     2372.25     2322.59     77.01 o 
  16   1  -1     2290.32     2312.59     81.94 o 
  17   1  -1    12386.61    12336.20    165.30 o 
  18   1  -1       33.67       47.04     46.99 o 
  19   1  -1     3033.06     3018.33    108.20 o 
  20   1  -1      295.92      293.22     63.21 o 
  21   1  -1     1145.43     1082.33    104.65 o 
  22   1  -1       60.49      182.86    107.40 o 
  23   1  -1     6006.98     6103.46    266.73 o 
  24   1  -1       58.78       67.83    105.14 o 
  25   1  -1     2523.95     2594.36    205.38 o 
  26   1  -1      135.85       64.73    114.13 o 
  27   1  -1      124.52       31.43    178.13 o 
  28   1  -1      106.12      314.35    183.37 o 
   1   2  -1     2308.35     2603.28     95.47 o 
   2   2  -1    53539.80    54791.31    499.06 o 
   3   2  -1      655.53      585.19     41.10 o 
   4   2  -1    23527.19    23200.00    216.39 o 
   5   2  -1      228.13      394.88     70.73 o 
   6   2  -1       76.51       59.73     52.31 o 
   7   2  -1       97.48       63.71     45.45 o 
   8   2  -1    14810.19    15388.33    198.09 o 
   9   2  -1     1594.55     1559.77     77.78 o 
  10   2  -1     6104.46     6056.00    170.31 o 
  11   2  -1      509.30      469.69     63.83 o 
  12   2  -1     1984.37     1991.10    100.84 o 
  13   2  -1      813.50      738.47     80.39 o 
  14   2  -1     1462.05     1359.87     99.53 o 
  15   2  -1        2.60      -42.28     48.65 o 
  16   2  -1     5471.45     5425.69    131.81 o 
  17   2  -1       26.41       79.06     53.65 o 
  18   2  -1      303.63      336.37     62.24 o 
  19   2  -1        2.29      -10.26     53.14 o 
  20   2  -1     2679.56     2609.09    109.55 o 
  21   2  -1        6.14        3.48     65.97 o 
  22   2  -1     1810.43     1692.69     98.05 o 
  23   2  -1       29.60       39.40     92.39 o 
  25   2  -1       13.90       73.35    141.46 o 
  26   2  -1     1799.69     1786.54    256.72 o 
  27   2  -1       13.27       41.91    178.13 o 
   0   3  -1      769.08      785.87    110.02 o 
   1   3  -1     7343.38     6734.31    155.07 o 
   2   3  -1      112.78      130.98     57.90 o 
   3   3  -1       17.33       94.81     93.97 o 
   4   3  -1    12002.83    12374.38    308.81 o 
   5   3  -1    13260.94    13360.73    152.58 o 
   6   3  -1       15.94       11.07     35.55 o 
   7   3  -1     4550.20     4512.00    137.16 o 
   8   3  -1     6051.60     6294.53    166.67 o 
   9   3  -1     2137.78     2032.25    111.45 o 
  10   3  -1      308.75      379.27     68.40 o 
  11   3  -1    14932.44    15393.82    357.80 o 
  12   3  -1      346.84      317.32     72.24 o 
  13   3  -1     4732.62     4630.19    149.92 o 
  14   3  -1      152.25      123.88     67.37 o 
  15   3  -1     2867.02     3010.77    136.00 o 
  16   3  -1       99.52      110.31     52.38 o 
  17   3  -1     8343.04     8538.60    175.02 o 
  18   3  -1      763.77      755.88     74.76 o 
  19   3  -1     3101.08     3240.05    124.45 o 
  20   3  -1      253.40      231.87     70.52 o 
  21   3  -1      611.50      641.04     86.96 o 
  22   3  -1      596.94      611.89     87.76 o 
  23   3  -1     3852.56     3954.41    164.24 o 
  24   3  -1     1247.32     1113.44    106.68 o 
  25   3  -1     1373.79     1362.17    235.76 o 
  26   3  -1       48.68     -146.70    146.70 o 
  27   3  -1       65.90      136.22    172.89 o 
   3   4  -1     4602.39     4695.39    135.59 o 
   4   4  -1    18716.46    18718.59    369.36 o 
   5   4  -1     2722.71     2570.91    115.31 o 
   6   4  -1     2945.28     3261.29    149.31 o 
   7   4  -1       47.14       35.14     48.98 o 
   8   4  -1    10344.82    10442.49    256.72 o 
   9   4  -1     2554.36     2796.27    140.87 o 
  10   4  -1    14280.79    14519.90    290.68 o 
  11   4  -1     2475.06     2488.58    178.13 o 
  12   4  -1      567.18      474.17     95.47 o 
  13   4  -1       34.87        9.02     79.07 o 
  14   4  -1     6962.36     6873.05    195.47 o 
  15   4  -1      101.20       -2.56     79.58 o 
  16   4  -1     1989.32     1867.07    153.71 o 
  17   4  -1      157.84       82.05     67.29 o 
  18   4  -1      693.97      650.02     82.98 o 
  19   4  -1       26.79      154.74     70.63 o 
  20   4  -1      714.79      632.72     90.66 o 
  21   4  -1       40.54        0.63     70.02 o 
  22   4  -1       10.06       -1.72     69.71 o 
  23   4  -1       10.47       51.58     73.37 o 
  24   4  -1       20.56       26.30     79.62 o 
  25   4  -1        1.78      -78.29     78.29 o 
  26   4  -1      531.16      592.78    118.50 o 
   3   5  -1       59.98      -10.48     78.59 o 
   4   5  -1     2162.62     2180.94    183.37 o 
   5   5  -1     7597.58     7575.01    205.45 o 
   6   5  -1      149.61       34.83     64.93 o 
   7   5  -1     2262.62     2350.50    133.75 o 
   8   5  -1      492.56      386.16     90.63 o 
   9   5  -1     1095.88     1085.96    108.11 o 
  10   5  -1     2248.66     2100.88    225.28 o 
  11   5  -1     6484.46     6611.75    366.74 o 
  12   5  -1     1962.69     1922.75    230.52 o 
  13   5  -1     2282.88     2148.03    246.24 o 
  14   5  -1      133.19      -52.39    141.46 o 
  15   5  -1      635.16      639.17    193.85 o 
  16   5  -1     3947.08     4058.52    187.19 o 
  17   5  -1     4869.58     4859.13    205.13 o 
  18   5  -1      526.31      441.03     99.82 o 
  19   5  -1     2405.95     2414.80    201.38 o 
  20   5  -1      204.71      178.50     93.85 o 
  21   5  -1      225.33      213.05     98.59 o 
  22   5  -1      293.87      249.24    103.65 o 
  23   5  -1     2534.46     2714.96    177.33 o 
  24   5  -1      231.86      184.58    105.52 o 
  25   5  -1      718.61      775.59    132.63 o 
   3   6  -1     6343.74     6258.23    201.41 o 
   4   6  -1     6292.36     6581.06    207.21 o 
   5   6  -1     1861.25     2202.77    134.50 o 
   6   6  -1      445.40      424.37    141.46 o 
   7   6  -1      170.54      162.41    141.46 o 
   8   6  -1     3939.27     3698.81    288.15 o 
   9   6  -1      877.29      775.39    183.37 o 
  10   6  -1     1169.93     1294.06    214.80 o 
  11   6  -1     1192.11     1225.95    209.56 o 
  12   6  -1       24.50      -36.67    125.74 o 
  14   6  -1     1615.38     1639.84    241.00 o 
  15   6  -1      180.73       31.43    151.93 o 
  16   6  -1     2331.33     2433.34    162.20 o 
  17   6  -1      518.64      359.72    102.49 o 
  18   6  -1       59.59        6.96     83.55 o 
  19   6  -1      186.77      193.79     93.84 o 
  20   6  -1     2210.13     2284.06    169.02 o 
  21   6  -1       45.20      142.07    196.49 o 
  22   6  -1     1307.72     1342.55    145.81 o 
  23   6  -1       10.63      -75.29    100.42 o 
   1   7  -1     3042.42     3017.73    256.72 o 
   2   7  -1       20.21      -15.72    115.26 o 
   3   7  -1        5.30       89.06    130.98 o 
   4   7  -1     2243.69     2153.27    235.76 o 
   5   7  -1     2417.43     2483.34    251.48 o 
   6   7  -1       39.63       99.54    125.74 o 
   7   7  -1     4081.87     4044.59    314.35 o 
   8   7  -1     2168.67     2205.66    251.48 o 
   9   7  -1      138.62      256.72    151.93 o 
  10   7  -1     1110.19      964.00    193.85 o 
  11   7  -1     3674.27     3384.46    314.35 o 
  12   7  -1       16.95      267.19    178.13 o 
  13   7  -1     1608.00     1776.06    277.67 o 
  14   7  -1      118.42       52.39    157.17 o 
  15   7  -1      350.21      438.47    103.82 o 
  16   7  -1      184.67      259.60     99.21 o 
  17   7  -1     2443.91     2177.55    161.31 o 
  18   7  -1     1477.44     1454.01    152.23 o 
  19   7  -1      456.67      382.96    112.90 o 
  20   7  -1      281.45      193.55    105.78 o 
  21   7  -1      121.93      118.93    102.04 o 
   1   8  -1      367.69      297.30    109.24 o 
   2   8  -1      818.08     1053.06    193.85 o 
   3   8  -1     2169.54     2687.66    277.67 o 
   4   8  -1     2782.41     2682.42    277.67 o 
   5   8  -1     2072.91     2457.14    267.19 o 
   6   8  -1       12.79       26.20    136.22 o 
   7   8  -1        8.33      115.26    141.46 o 
   8   8  -1     2591.66     2666.71    309.11 o 
   9   8  -1     1817.60     2069.45    267.19 o 
  10   8  -1     3271.97     3112.03    319.59 o 
  11   8  -1      869.10      749.19    204.33 o 
  12   8  -1      404.23      366.74    193.85 o 
  13   8  -1        8.20       87.38     84.68 o 
  14   8  -1     3393.36     3376.08    200.54 o 
  15   8  -1      322.94      342.05    105.62 o 
  16   8  -1      320.35      345.84    103.46 o 
  17   8  -1       80.47       38.78    105.78 o 
  18   8  -1      633.80      592.21    130.38 o 
   2   9  -1        2.43       52.39    151.93 o 
   3   9  -1       43.86      183.37    157.17 o 
   4   9  -1       79.91      172.89    162.41 o 
   5   9  -1     2757.73     2719.10    303.87 o 
   6   9  -1      197.89      324.82    167.65 o 
   7   9  -1     1299.28     1383.12    241.00 o 
   8   9  -1       78.91      193.85    157.17 o 
   9   9  -1        0.30       57.63    162.41 o 
  10   9  -1      714.73      874.93    225.28 o 
  11   9  -1      928.59     1080.39    131.79 o 
  12   9  -1     1581.03     1651.23    158.28 o 
  13   9  -1      749.11      797.35    153.71 o 
  14   9  -1       39.96       16.29     98.92 o 
   4  10  -1      174.67      366.74    199.09 o 
   5  10  -1      385.18      324.82    204.33 o 
   6  10  -1      435.00      544.89    112.74 o 
   7  10  -1      142.92      213.80     96.67 o 
   8  10  -1     1081.74     1137.37    166.58 o 
   9  10  -1      502.12      262.94    148.05 o 
   2   0   0    23390.27    20270.11    230.52 o 
   4   0   0    51299.56    48144.84    279.06 o 
   6   0   0    47892.32    48866.75    493.80 o 
   8   0   0     3036.10     3206.30    120.24 o 
  10   0   0     1952.14     2170.72     70.25 o 
  12   0   0     5517.81     5652.45    112.99 o 
  14   0   0    11575.14    11475.75    164.62 o 
  16   0   0      356.65      337.28     57.18 o 
  18   0   0     6173.35     6083.30    164.74 o 
  20   0   0     1598.61     1461.71    209.56 o 
  22   0   0      842.05      817.30    183.37 o 
  24   0   0     1454.29     1519.34    225.28 o 
  26   0   0      136.23      146.70    172.89 o 
  28   0   0     1630.30     2038.01    288.15 o 
   1   1   0     4881.61     5260.06    125.74 o 
   2   1   0    11378.93    11027.23    269.46 o 
   3   1   0    10261.42    10575.40    154.55 o 
   4   1   0       29.54       69.04     44.56 o 
   5   1   0     2064.97     2521.19     56.54 o 
   6   1   0     3033.11     3696.05     57.88 o 
   7   1   0     7689.51     7554.93     77.60 o 
   8   1   0      876.85     1073.19     38.07 o 
   9   1   0     2131.68     1975.47     48.32 o 
  10   1   0      857.00      827.14     41.29 o 
  11   1   0        2.84      -12.21     33.21 o 
  12   1   0       34.53       15.09     33.69 o 
  13   1   0    14249.98    14244.09    135.99 o 
  14   1   0      223.40      317.79     41.31 o 
  15   1   0    14605.66    14644.16    149.48 o 
  16   1   0     1925.69     1868.75     73.90 o 
  17   1   0       10.40       72.57     51.42 o 
  18   1   0      294.78      297.58     56.23 o 
  19   1   0     7377.09     7418.05    156.56 o 
  20   1   0      586.79      647.19     70.10 o 
  21   1   0     5784.16     5730.99    164.99 o 
  22   1   0      402.96      319.03    105.14 o 
  23   1   0       52.54      181.87    103.53 o 
  24   1   0       25.79      -26.20    100.02 o 
  25   1   0     1565.87     1647.90    174.12 o 
  26   1   0      490.99      502.62    134.88 o 
  27   1   0     2565.98     2918.75    227.81 o 
  28   1   0       28.62      154.55    118.55 o 
   0   2   0    28675.82    22842.51    309.11 o 
   1   2   0     2009.45     2111.38     80.50 o 
   2   2   0    24899.16    27728.20    690.86 o 
   3   2   0      431.67      441.93     38.29 o 
   4   2   0     1698.41     2085.51     53.57 o 
   5   2   0       33.90       53.60     30.79 o 
   6   2   0    31611.30    31504.22    421.96 o 
   7   2   0     1244.83     1373.40     49.63 o 
   8   2   0    28846.33    29016.94    211.19 o 
   9   2   0      966.14      796.57     41.72 o 
  10   2   0      995.62      890.86     46.18 o 
  11   2   0       76.60      160.88     38.03 o 
  12   2   0    30358.03    31220.41    381.21 o 
  13   2   0      466.01      524.83     50.48 o 
  14   2   0     3055.67     3035.76    100.27 o 
  15   2   0       19.46       65.66     55.61 o 
  16   2   0     4268.56     4300.69    121.28 o 
  17   2   0        0.49       61.80     71.46 o 
  18   2   0     4265.61     4067.47    124.46 o 
  19   2   0        6.66       38.52     61.85 o 
  20   2   0      177.15      156.18     71.84 o 
  21   2   0        1.04      -22.91     56.28 o 
  22   2   0      576.05      739.43    133.85 o 
  23   2   0      183.17      166.27     71.72 o 
  24   2   0      138.49      141.46     82.85 o 
  25   2   0      123.88      197.69    138.84 o 
  26   2   0        0.04      123.24    172.89 o 
  27   2   0        2.96       15.72    167.65 o 
  28   2   0      471.64      468.00    145.45 o 
   1   3   0     7582.15     7693.19    238.38 o 
   2   3   0      221.68      437.92     61.68 o 
   3   3   0    10810.96    11461.36    307.06 o 
   4   3   0      109.16       95.96     40.24 o 
   5   3   0       13.50       82.78     39.57 o 
   6   3   0     1034.97     1021.67     50.02 o 
   7   3   0     9353.35     9412.86    118.68 o 
   8   3   0     1088.26     1072.69     51.02 o 
   9   3   0    11294.09    11156.16    131.96 o 
  10   3   0      503.37      445.47     44.85 o 
  11   3   0        0.76       -8.58     47.51 o 
  12   3   0     1066.59     1058.46     69.28 o 
  13   3   0     5410.53     5562.54    147.60 o 
  14   3   0     6227.35     6758.75    153.47 o 
  15   3   0     9119.18     9582.31    179.69 o 
  16   3   0      209.27      190.70     58.21 o 
  17   3   0      314.84      376.42     64.32 o 
  18   3   0     1827.21     1795.40     97.42 o 
  19   3   0     5462.03     5404.22    152.54 o 
  20   3   0      111.99      127.24     61.08 o 
  21   3   0     5576.62     5671.63    159.52 o 
  22   3   0        3.69       37.89     69.85 o 
  23   3   0      321.09      294.81     73.28 o 
  24   3   0       87.92      163.29     83.07 o 
  25   3   0     1847.34     1993.45    131.93 o 
  26   3   0        5.70      -31.43    151.93 o 
  27   3   0     1980.88     2090.40    288.15 o 
   0   4   0    43614.32    37187.19    560.58 o 
   1   4   0     7057.77     7337.45    177.71 o 
   2   4   0     5157.38     5121.40    148.36 o 
   3   4   0       65.00       33.96     48.99 o 
   4   4   0    18558.33    18177.69    315.37 o 
   5   4   0      871.24      830.12     61.71 o 
   6   4   0    22319.32    21613.78    718.12 o 
   7   4   0     1096.40     1032.98     63.62 o 
   8   4   0       93.27       12.68     45.23 o 
   9   4   0      669.21      872.99     83.98 o 
  10   4   0     1438.00     1450.41     98.59 o 
  11   4   0      101.70      141.75     63.52 o 
  12   4   0     2266.91     2255.73    106.80 o 
  13   4   0      872.34      906.07     72.33 o 
  14   4   0     1644.82     1696.50     91.11 o 
  15   4   0      642.66      704.90     73.80 o 
  16   4   0       52.65       28.46     56.51 o 
  17   4   0       12.49       47.03     60.46 o 
  18   4   0     2207.20     2205.64    109.10 o 
  19   4   0       29.56       74.48     59.72 o 
  20   4   0     1045.57     1130.94     92.62 o 
  21   4   0       17.04       65.39     62.04 o 
  22   4   0     2137.27     2233.46    134.74 o 
  23   4   0       33.94      112.80     80.99 o 
  24   4   0     1747.31     1814.81    156.26 o 
  25   4   0       78.64       20.16     88.49 o 
  26   4   0       82.10       27.56     91.88 o 
   1   5   0     1557.36     1687.78    112.95 o 
   2   5   0     1009.97     1058.85    102.16 o 
   3   5   0     5458.73     5758.03    142.93 o 
   4   5   0       98.12       98.03     58.48 o 
   5   5   0     1444.88     1474.84     85.12 o 
   6   5   0     6692.57     6313.43    193.80 o 
   7   5   0     4549.93     4602.14    185.99 o 
   8   5   0       15.96       79.48     86.53 o 
   9   5   0    11155.91    11195.44    281.96 o 
  10   5   0      536.26      644.08    110.02 o 
  11   5   0      407.03      406.53     78.53 o 
  12   5   0      349.57      299.08     84.41 o 
  13   5   0     4060.51     3988.04    144.47 o 
  14   5   0      362.94      424.03     71.45 o 
  15   5   0     4952.07     5118.09    152.54 o 
  16   5   0      646.02      661.41     73.97 o 
  17   5   0       41.23      124.28     65.18 o 
  18   5   0        3.39        8.80     59.63 o 
  19   5   0     2739.22     2536.95    136.07 o 
  20   5   0     2778.75     2753.85    150.72 o 
  21   5   0     3032.04     3010.57    154.22 o 
  22   5   0      987.81      927.19    103.57 o 
  23   5   0       99.45       80.61     78.92 o 
  24   5   0      138.54      192.91     87.71 o 
  25   5   0      944.67      990.78    114.19 o 
   0   6   0     2278.02     2352.36    199.09 o 
   1   6   0     3090.76     3035.73    153.71 o 
   2   6   0     2523.65     2365.63    140.63 o 
   3   6   0       99.64       54.52     62.33 o 
   4   6   0       98.43      218.91     69.94 o 
   5   6   0     1235.35     1422.18    119.33 o 
   6   6   0     9411.00     9099.89    254.11 o 
   7   6   0     4509.23     4545.36    196.10 o 
   8   6   0     6569.87     6672.55    332.68 o 
   9   6   0     1066.34     1220.93    121.58 o 
  10   6   0     2370.97     2345.37    130.87 o 
  11   6   0      301.92      293.25     79.49 o 
  12   6   0     9077.22     8903.06    213.01 o 
  13   6   0      864.01      746.78     86.96 o 
  14   6   0      325.65      460.73    103.73 o 
  15   6   0      431.71      419.11     97.59 o 
  16   6   0     2351.27     2493.43    161.88 o 
  17   6   0        6.34       -9.12     85.17 o 
  18   6   0     1796.04     1939.48    158.04 o 
  19   6   0        2.09       36.64     87.61 o 
  20   6   0      105.11      241.77    103.00 o 
  21   6   0        1.00       -9.68     86.27 o 
  22   6   0      637.95      689.20    122.53 o 
  23   6   0       47.62       22.18     94.93 o 
   1   7   0     1192.72     1340.09    120.02 o 
   2   7   0      204.89      188.23     66.41 o 
   3   7   0     6623.33     7227.99    247.46 o 
   4   7   0        9.60      -36.55     79.07 o 
   5   7   0      360.19      278.00     86.85 o 
   6   7   0        4.96       37.04     74.54 o 
   7   7   0     2558.78     2379.29    158.14 o 
   8   7   0     1853.60     1805.52    106.66 o 
   9   7   0     2823.59     2592.51    145.44 o 
  10   7   0      469.64      494.51    123.73 o 
  11   7   0      295.76      224.27    105.53 o 
  12   7   0      972.56     1083.58    115.60 o 
  13   7   0     1311.87     1275.16    133.94 o 
  14   7   0     3113.36     3143.19    190.86 o 
  15   7   0     1742.19     1873.07    154.26 o 
  16   7   0       27.56       66.31     96.70 o 
  17   7   0      333.12      554.01    112.42 o 
  18   7   0     1233.15     1129.45    140.64 o 
  19   7   0      716.09      855.06    126.01 o 
  20   7   0      765.39     1051.05    156.07 o 
  21   7   0     1776.59     1914.45    172.36 o 
   0   8   0     8637.41     9414.68    413.89 o 
   1   8   0     2471.29     2250.38    160.86 o 
   2   8   0      421.90      356.26    136.22 o 
   3   8   0        4.64      -16.47     90.25 o 
   4   8   0     2981.16     3389.07    191.68 o 
   5   8   0     1723.97     1568.99    148.05 o 
   6   8   0     2876.19     2584.53    185.12 o 
   7   8   0     1278.39     1326.64    158.14 o 
   8   8   0       45.71      226.44    162.41 o 
   9   8   0      252.18      201.57    108.11 o 
  10   8   0     1600.78     1511.37    133.02 o 
  11   8   0       14.48       65.22     89.51 o 
  12   8   0      510.16      601.42    120.31 o 
  13   8   0      522.40      501.17    110.88 o 
  14   8   0      200.02      333.20    106.85 o 
  15   8   0      380.34      383.97    110.71 o 
  16   8   0      348.86      446.40    111.39 o 
  17   8   0       30.04       30.72     98.21 o 
  18   8   0     1458.88     1580.45    160.15 o 
   4   9   0        0.55      110.02    130.98 o 
   5   9   0     1613.28     1304.79    149.18 o 
   6   9   0      995.03      977.91    142.59 o 
   7   9   0      367.32      450.11    128.24 o 
   8   9   0      518.68      385.79    108.55 o 
   9   9   0     3040.07     3115.67    198.72 o 
  10   9   0        9.28      106.26     99.21 o 
  11   9   0      613.13      724.01    120.48 o 
  12   9   0      303.02      340.79    107.53 o 
  14   9   0      311.07      274.21    104.75 o 
  15   9   0     1578.79     1864.56    211.07 o 
   4  10   0        5.84      246.24    172.89 o 
   5  10   0      597.30      874.93    209.56 o 
   6  10   0      583.98      738.71    204.33 o 
   7  10   0     1349.66     1172.47    142.77 o 
   8  10   0      236.02      348.96    109.71 o 
   9  10   0      277.35      574.90    118.58 o 
   2   0   1    18656.34    18783.12    145.81 o 
   4   0   1    64872.59    70925.23    805.56 o 
   6   0   1      849.15      607.38     85.12 o 
   8   0   1    19768.22    19459.10    207.13 o 
  10   0   1    44882.95    45806.36    360.72 o 
  12   0   1      184.15      197.99     53.77 o 
  14   0   1     9395.49     9494.75    179.53 o 
  16   0   1     1329.27     1382.63    146.70 o 
  18   0   1      644.99      456.82     96.32 o 
  20   0   1     1160.32     1143.59    119.33 o 
  22   0   1        8.15      -83.83    130.98 o 
  24   0   1       32.32      199.09    157.17 o 
  26   0   1      406.69      592.02    199.09 o 
  28   0   1      285.10      429.61    188.61 o 
   0   1   1    13651.99    13147.46    505.57 o 
   1   1   1     5514.31     5332.10     58.03 o 
   2   1   1      750.12     1050.77     36.11 o 
   3   1   1     4559.04     4966.93     58.24 o 
   4   1   1     6347.95     7666.16     88.84 o 
   5   1   1    15815.43    15820.08    104.91 o 
   6   1   1      493.69      528.63     33.03 o 
   7   1   1     6710.31     7325.29     78.90 o 
   8   1   1     3582.57     3769.09     62.78 o 
   9   1   1     4931.04     4794.77     66.58 o 
  10   1   1       50.13       21.36     28.78 o 
  11   1   1    17342.57    17192.84    136.14 o 
  12   1   1     3619.63     3651.66     70.26 o 
  13   1   1     3933.78     4061.52     74.50 o 
  14   1   1        9.04      357.13    195.68 o 
  15   1   1     2373.20     2341.16     87.85 o 
  16   1   1     2290.71     2181.45     86.51 o 
  17   1   1    12385.25    12498.71    273.82 o 
  18   1   1       33.70       36.03     52.58 o 
  19   1   1     3031.37     2995.03    146.86 o 
  20   1   1      295.97      364.78     85.22 o 
  21   1   1     1144.88     1142.73    115.55 o 
  22   1   1       60.44      119.99    148.06 o 
  23   1   1     6005.51     5857.43    219.18 o 
  24   1   1       58.72       58.38    103.53 o 
  25   1   1     2525.10     2569.53    205.38 o 
  26   1   1      135.87      103.17    120.36 o 
  27   1   1      124.47      204.95    269.81 o 
  28   1   1      106.03       54.16    125.79 o 
   1   2   1     2308.81     2373.46     57.13 o 
   2   2   1    53549.28    55507.37    242.55 o 
   3   2   1      656.29      594.09     32.01 o 
   4   2   1    23533.67    22981.12    132.42 o 
   5   2   1      228.24      192.30     31.46 o 
   6   2   1       75.87      -13.71     32.94 o 
   7   2   1       97.41       69.41     34.21 o 
   8   2   1    14813.92    15075.09    144.91 o 
   9   2   1     1595.11     1650.79     59.11 o 
  10   2   1     6108.33     6035.37    101.15 o 
  11   2   1      509.88      470.44     48.51 o 
  12   2   1     1984.57     2085.59     74.25 o 
  13   2   1      813.45      811.78     59.87 o 
  14   2   1     1463.43     1393.01     70.39 o 
  15   2   1        2.63       44.09     43.93 o 
  16   2   1     5472.20     5435.37    119.74 o 
  17   2   1       26.35       57.34     52.26 o 
  18   2   1      303.62      347.76     62.82 o 
  19   2   1        2.32        5.28     61.01 o 
  20   2   1     2679.12     2580.55    124.08 o 
  21   2   1        6.14       -6.99     75.62 o 
  22   2   1     1811.14     1716.08    155.04 o 
  23   2   1       29.59      -11.80     82.43 o 
  24   2   1     1111.51     1088.77    144.25 o 
  25   2   1       13.88      214.03    125.78 o 
  26   2   1     1800.44     1921.79    264.57 o 
  27   2   1       13.25       13.97    116.30 o 
   0   3   1      769.66      697.51     55.40 o 
   1   3   1     7337.10     7026.33     87.61 o 
   2   3   1      112.73       88.28     29.65 o 
   3   3   1       17.13       31.04     25.12 o 
   4   3   1    12003.58    12387.43    149.46 o 
   5   3   1    13254.35    13401.64    107.97 o 
   6   3   1       15.92      -31.05     33.68 o 
   7   3   1     4546.01     4286.45     84.28 o 
   8   3   1     6050.76     6051.48    101.24 o 
   9   3   1     2138.26     1988.66     66.14 o 
  10   3   1      308.83      349.11     46.16 o 
  11   3   1    14929.51    15305.68    201.83 o 
  12   3   1      346.46      290.78     49.66 o 
  13   3   1     4730.54     4577.65    105.49 o 
  14   3   1      152.19      127.71     58.03 o 
  15   3   1     2868.06     2895.44    108.58 o 
  16   3   1       99.53       53.75     49.85 o 
  17   3   1     8341.43     8626.40    236.52 o 
  18   3   1      763.23      776.98     73.19 o 
  19   3   1     3099.63     3034.48    121.81 o 
  20   3   1      253.24      278.00     65.27 o 
  21   3   1      611.54      569.58     76.86 o 
  22   3   1      596.54      632.54    103.41 o 
  23   3   1     3851.81     3752.52    194.49 o 
  24   3   1     1247.57     1175.04    130.07 o 
  25   3   1     1373.47     1244.78    133.02 o 
  26   3   1       48.68       53.57     94.29 o 
  27   3   1       65.92       68.11    122.25 o 
   1   4   1      336.06      266.67     39.98 o 
   2   4   1     8561.51     8127.81    142.92 o 
   3   4   1     4599.52     4649.46     76.87 o 
   4   4   1    18724.12    18317.97    168.48 o 
   5   4   1     2721.39     2664.21     56.15 o 
   6   4   1     2945.81     2940.02     77.52 o 
   7   4   1       47.12       34.02     41.18 o 
   8   4   1    10348.84    10151.93    138.12 o 
   9   4   1     2553.03     2669.57     81.15 o 
  10   4   1    14285.81    14464.21    171.32 o 
  11   4   1     2474.53     2445.28     97.79 o 
  12   4   1      567.34      495.38     66.74 o 
  13   4   1       34.86       -0.62     54.17 o 
  14   4   1     6964.29     6948.64    161.61 o 
  15   4   1      100.98       39.23     58.79 o 
  16   4   1     1990.43     1860.40     99.73 o 
  17   4   1      157.56      141.36     58.01 o 
  18   4   1      693.81      720.93     81.79 o 
  19   4   1       26.83       50.22     62.82 o 
  20   4   1      715.10      692.97     87.02 o 
  21   4   1       40.62       84.27     64.72 o 
  22   4   1       10.00      -39.86     65.89 o 
  23   4   1       10.46      200.93     93.55 o 
  24   4   1       20.46      112.61     89.08 o 
  25   4   1        1.78       -6.12     87.54 o 
  26   4   1      531.13      359.14    131.16 o 
   0   5   1     2797.43     2479.30    123.20 o 
   1   5   1     7209.37     6405.80    233.52 o 
   2   5   1      971.96      913.22     52.68 o 
   3   5   1       59.79       52.92     44.11 o 
   4   5   1     2162.37     2149.90     65.20 o 
   5   5   1     7596.34     7263.66    137.46 o 
   6   5   1      150.17      -43.44     48.26 o 
   7   5   1     2261.93     2282.40     87.04 o 
   8   5   1      493.07      360.07     58.18 o 
   9   5   1     1096.05     1184.08     77.40 o 
  10   5   1     2249.14     2190.76     96.41 o 
  11   5   1     6483.61     6612.60    154.51 o 
  12   5   1     1964.72     1919.61     97.18 o 
  13   5   1     2282.28     2117.09    100.92 o 
  14   5   1      132.74      133.92     68.76 o 
  15   5   1      635.10      595.30     75.26 o 
  16   5   1     3947.35     4044.06    140.35 o 
  17   5   1     4869.16     4863.91    154.43 o 
  18   5   1      526.74      448.98     74.25 o 
  19   5   1     2405.90     2559.45    128.88 o 
  20   5   1      204.47      182.69     70.22 o 
  21   5   1      225.34      180.78     69.32 o 
  22   5   1      293.68      205.32     73.06 o 
  23   5   1     2534.24     2621.54    138.00 o 
  24   5   1      232.09      169.19     86.42 o 
  25   5   1      718.33      767.44    153.71 o 
   1   6   1     1322.86     1187.05     64.93 o 
   2   6   1    12553.77    11946.04    158.73 o 
   3   6   1     6340.41     6045.83    136.91 o 
   4   6   1     6291.16     6286.79    139.51 o 
   5   6   1     1860.54     1786.67     82.75 o 
   6   6   1      445.47      508.95     63.47 o 
   7   6   1      170.34      192.92    101.33 o 
   8   6   1     3939.00     3993.55    141.63 o 
   9   6   1      876.00      905.28     87.40 o 
  10   6   1     1169.10     1170.11     91.00 o 
  11   6   1     1191.35     1125.28     97.20 o 
  12   6   1       24.52       70.91     63.46 o 
  13   6   1      108.94      110.09     73.13 o 
  14   6   1     1615.17     1539.57    111.87 o 
  15   6   1      180.47      170.74     72.52 o 
  16   6   1     2331.09     2337.65    158.04 o 
  17   6   1      518.18      526.49     80.69 o 
  18   6   1       59.55       50.16     67.22 o 
  19   6   1      186.81      266.05     78.59 o 
  20   6   1     2210.39     2528.12    136.62 o 
  21   6   1       45.10      106.23     73.97 o 
  22   6   1     1307.70     1320.08    128.98 o 
  23   6   1       10.64      -83.37     83.37 o 
   0   7   1     1010.05      952.22     93.77 o 
   1   7   1     3043.77     3045.02    107.63 o 
   2   7   1       20.11       16.80     49.82 o 
   3   7   1        5.32      -19.83     52.22 o 
   4   7   1     2244.06     2235.35     98.37 o 
   5   7   1     2418.64     2479.01    118.38 o 
   6   7   1       39.86       93.31     66.30 o 
   7   7   1     4083.77     4085.50    149.70 o 
   8   7   1     2168.25     2204.63    120.19 o 
   9   7   1      138.56      229.97     72.67 o 
  10   7   1     1110.63     1080.44     98.50 o 
  11   7   1     3675.12     3550.68    151.89 o 
  12   7   1       17.07      -14.63     66.43 o 
  13   7   1     1608.80     1540.79    117.61 o 
  14   7   1      118.38      129.80     76.32 o 
  15   7   1      349.90      440.85    107.61 o 
  16   7   1      184.82      178.84     81.14 o 
  17   7   1     2444.23     2469.07    173.95 o 
  18   7   1     1477.83     1413.80    145.19 o 
  19   7   1      457.09      458.01    111.68 o 
  20   7   1      281.47      276.70    105.52 o 
  21   7   1      121.88      305.16    113.21 o 
   1   8   1      367.63      350.45     81.22 o 
   2   8   1      817.42      900.05     86.67 o 
   3   8   1     2169.41     3030.30    409.10 o 
   4   8   1     2781.53     2620.39    126.86 o 
   5   8   1     2073.04     2153.94    119.56 o 
   6   8   1       12.69       49.86     67.42 o 
   7   8   1        8.31       15.00     94.41 o 
   8   8   1     2590.94     2725.00    138.27 o 
   9   8   1     1817.57     1949.94    123.00 o 
  10   8   1     3270.99     3152.61    149.44 o 
  11   8   1      869.16      670.40     97.32 o 
  12   8   1      404.39      520.65    111.59 o 
  13   8   1        8.19      -39.37     83.89 o 
  14   8   1     3392.76     3456.57    392.93 o 
  15   8   1      322.86      436.30    107.34 o 
  16   8   1      319.89      458.06    107.89 o 
  17   8   1       80.51      124.03     98.59 o 
  18   8   1      634.10      734.38    124.31 o 
   0   9   1      277.87      398.17    151.93 o 
   1   9   1     2764.73     2997.23    165.34 o 
   2   9   1        2.42      -37.37     97.70 o 
   3   9   1       43.88       64.18    102.94 o 
   4   9   1       79.92       91.83    101.83 o 
   5   9   1     2758.34     2695.84    140.05 o 
   6   9   1      197.80      410.67     90.64 o 
   7   9   1     1299.70     1505.82    152.63 o 
   8   9   1       78.84     1549.34    666.49 o 
   9   9   1        0.31      -31.38     88.69 o 
  10   9   1      714.73      664.10    116.93 o 
  11   9   1      928.80      911.81    154.41 o 
  12   9   1     1580.79     1715.55    192.21 o 
  13   9   1      749.37      725.15    149.73 o 
  14   9   1       39.99       74.67     94.75 o 
   1  10   1      804.50      840.61    138.59 o 
   2  10   1     1596.46     1781.30    251.48 o 
   3  10   1     1904.51     2085.16    261.96 o 
   5  10   1      385.27      382.45    188.61 o 
   6  10   1      434.93      476.76    193.85 o 
   9  10   1      502.29      912.20    161.12 o 
   0   0   2    77604.29    80502.38    509.48 o 
   2   0   2    10000.32     9675.10    136.20 o 
   4   0   2     6714.39     6027.12    114.11 o 
   6   0   2    28757.48    29383.11    446.30 o 
   8   0   2     1572.36     1534.24     77.02 o 
  10   0   2     5212.31     4974.24    129.25 o 
  12   0   2     1226.52     1107.17     82.46 o 
  14   0   2     1995.83     1933.84    107.34 o 
  16   0   2       21.49       24.75    191.23 o 
  18   0   2     2274.50     2000.41    149.18 o 
  20   0   2     1805.84     1728.91    159.59 o 
  22   0   2      859.14      965.58    131.98 o 
  24   0   2     1690.17     1686.99    241.00 o 
  26   0   2      388.15      371.98    188.61 o 
   1   1   2      877.22      724.80     30.11 o 
   2   1   2      527.35      408.81     36.04 o 
   3   1   2    13400.53    13395.87    115.78 o 
   4   1   2      342.10      269.94     33.44 o 
   5   1   2     3976.90     4124.73     71.53 o 
   6   1   2     1597.39     1651.14     52.10 o 
   7   1   2    10289.04     9883.61    110.47 o 
   8   1   2      330.68      269.76     35.34 o 
   9   1   2    15026.45    14773.44    197.98 o 
  10   1   2     2123.33     1958.13     62.24 o 
  11   1   2       59.09      108.02     40.07 o 
  12   1   2      319.62      284.97     46.20 o 
  13   1   2    14129.06    14001.43    190.49 o 
  14   1   2      775.26      710.56     64.64 o 
  15   1   2     9066.03     8808.49    171.69 o 
  16   1   2      366.67      445.30     60.85 o 
  17   1   2      235.64      283.41     57.86 o 
  18   1   2      355.81      318.91     67.89 o 
  19   1   2     3742.14     3662.98    139.05 o 
  20   1   2      373.84      359.20     84.59 o 
  21   1   2     6664.25     6492.83    224.17 o 
  22   1   2      357.64      255.37     87.61 o 
  23   1   2      323.48      354.83     93.38 o 
  24   1   2      115.44       91.94     80.83 o 
  25   1   2     1908.30     1739.42    188.50 o 
  26   1   2      470.99      411.77    136.92 o 
  27   1   2     2345.40     2164.56    207.46 o 
   0   2   2     6404.67     5931.77     94.69 o 
   1   2   2     2540.25     2462.30     54.27 o 
   2   2   2    14668.47    15483.79    201.11 o 
   3   2   2     3525.77     3719.21     68.01 o 
   4   2   2       84.25       71.48     30.44 o 
   5   2   2     1397.16     1367.62     47.28 o 
   6   2   2    24924.89    26253.98    193.42 o 
   7   2   2     2470.73     2453.21     58.09 o 
   8   2   2    20564.84    21201.87    198.65 o 
   9   2   2      197.03      251.79     35.62 o 
  10   2   2     2662.87     2912.34     89.22 o 
  11   2   2      682.06      621.40     61.77 o 
  12   2   2    18684.43    18744.16    217.99 o 
  13   2   2      319.25      240.06     56.01 o 
  14   2   2      686.67      753.26     67.75 o 
  15   2   2       18.10       78.10     54.05 o 
  16   2   2     2279.21     2292.46     99.37 o 
  17   2   2       57.28       -2.36     52.61 o 
  18   2   2     1990.85     1955.93     97.98 o 
  19   2   2      209.01      227.60     96.11 o 
  20   2   2       21.71       65.81     79.13 o 
  21   2   2      110.04      163.12     81.99 o 
  22   2   2      346.89      361.65     98.59 o 
  23   2   2        3.97      -10.73     83.43 o 
  24   2   2      248.99      140.85     90.43 o 
  25   2   2       20.64      -17.67     88.59 o 
  26   2   2        9.26      -11.72    109.24 o 
  27   2   2       22.14       15.72    165.03 o 
   1   3   2     3306.88     3191.09     66.46 o 
   2   3   2     4052.06     4202.45     75.98 o 
   3   3   2     6633.37     6730.09     93.35 o 
   4   3   2      182.67      116.92     32.67 o 
   5   3   2      206.86      210.07     34.13 o 
   6   3   2     1948.34     1899.41     50.81 o 
   7   3   2     6870.65     6742.83    123.38 o 
   8   3   2     1516.31     1355.30     61.76 o 
   9   3   2     9519.97     9593.14    140.08 o 
  10   3   2       60.18       61.38     44.01 o 
  11   3   2       37.22        9.77     44.68 o 
  12   3   2     2785.50     2822.77     98.16 o 
  13   3   2     5738.14     5674.90    131.77 o 
  14   3   2     2303.43     2292.60     95.72 o 
  15   3   2     6229.38     6281.37    147.67 o 
  16   3   2       81.66       30.08     61.58 o 
  17   3   2       74.16       66.31     64.90 o 
  18   3   2      749.19      725.33     87.72 o 
  19   3   2     3903.52     3790.59    136.28 o 
  20   3   2       25.68      -29.67     78.18 o 
  21   3   2     4243.10     3864.55    189.44 o 
  22   3   2       35.62      -11.19     81.62 o 
  23   3   2      299.91      256.07     93.67 o 
  24   3   2       20.14      -49.22     85.46 o 
  25   3   2     1706.11     1799.03    159.06 o 
  26   3   2        8.98      249.56    129.61 o 
   0   4   2    36167.37    36586.80    426.68 o 
   1   4   2     3730.20     3928.71    100.52 o 
   2   4   2     4204.47     4419.97     90.22 o 
   3   4   2      405.73      423.78     45.65 o 
   4   4   2    13067.19    13032.15    158.73 o 
   5   4   2     1201.01     1192.78     60.20 o 
   6   4   2    16454.96    15909.32    249.92 o 
   7   4   2     3459.24     3437.33     90.55 o 
   8   4   2      485.79      518.16     53.26 o 
   9   4   2      116.42      109.79     48.59 o 
  10   4   2      881.11      929.70     64.63 o 
  11   4   2      152.71       95.73     46.62 o 
  12   4   2     2806.59     2810.16     92.09 o 
  13   4   2      267.08      224.93     57.68 o 
  14   4   2     1801.13     1733.79     94.48 o 
  15   4   2      340.09      390.65     65.90 o 
  16   4   2       99.49       53.71     65.79 o 
  17   4   2       24.41       67.65     65.38 o 
  18   4   2     1874.21     2033.23    122.90 o 
  19   4   2      146.59      126.26     70.50 o 
  20   4   2      891.92      818.41    108.46 o 
  21   4   2      101.88      112.64     87.39 o 
  22   4   2     1223.70     1351.48    137.98 o 
  23   4   2       13.28      136.92     91.13 o 
  24   4   2     1495.59     1496.58    148.95 o 
  25   4   2       17.97        4.06    102.36 o 
   1   5   2     1663.93     1726.11     69.22 o 
   2   5   2      259.11      417.33     57.40 o 
   3   5   2     4200.04     4084.95     95.14 o 
   4   5   2        9.61       -5.24     48.32 o 
   5   5   2      482.06      594.38     62.20 o 
   6   5   2     3111.24     3084.49    103.08 o 
   7   5   2     2934.73     2912.03     91.13 o 
   8   5   2       71.59       52.82     46.92 o 
   9   5   2     6954.23     7058.83    148.91 o 
  10   5   2      286.54      277.49     52.76 o 
  11   5   2      473.04      482.93     64.07 o 
  12   5   2      572.99      500.57     68.35 o 
  13   5   2     3371.73     3269.14    121.42 o 
  14   5   2      147.29       83.98     67.87 o 
  15   5   2     4488.62     4523.38    146.17 o 
  16   5   2      269.33      327.34     71.64 o 
  17   5   2        3.39       70.88     63.28 o 
  18   5   2       35.07      -39.74     66.58 o 
  19   5   2     2493.85     2396.28    139.39 o 
  20   5   2     1662.86     1725.85    125.78 o 
  21   5   2     1901.57     1871.59    133.06 o 
  22   5   2     1063.60      996.48    127.18 o 
  23   5   2       65.79       64.92     94.64 o 
  24   5   2       85.52      146.36     98.69 o 
   0   6   2     2531.33     2191.88    109.48 o 
   1   6   2     1956.33     2238.50     71.56 o 
   2   6   2     1621.28     1585.48     82.25 o 
   3   6   2      184.84      189.59     55.08 o 
   4   6   2      266.55      196.41     55.07 o 
   5   6   2      950.97      973.71     72.12 o 
   6   6   2     5910.52     5693.53    177.22 o 
   7   6   2     3729.74     3374.97    116.29 o 
   8   6   2     4380.51     4405.20    131.41 o 
   9   6   2      613.46      679.01     85.85 o 
  10   6   2     1320.23     1414.00    106.09 o 
  11   6   2      493.43      620.25     85.92 o 
  12   6   2     7292.02     7303.31    180.11 o 
  13   6   2      561.44      613.17     75.54 o 
  14   6   2      351.72      278.68     66.14 o 
  15   6   2      140.24       89.42     62.13 o 
  16   6   2     2322.10     2501.68    124.40 o 
  17   6   2        6.96       21.11     64.03 o 
  18   6   2     1428.84     1290.37    105.66 o 
  19   6   2        4.57       19.45     70.86 o 
  20   6   2      184.72      233.73     85.55 o 
  21   6   2       10.45       -6.24     78.64 o 
  22   6   2      438.24      470.81    102.64 o 
   1   7   2     1447.40     1273.49    101.62 o 
   2   7   2      295.12      270.59     55.45 o 
   3   7   2     5904.43     5516.59    143.79 o 
   4   7   2       36.51      105.95     59.24 o 
   5   7   2      216.36      328.59     64.94 o 
   6   7   2        1.21        7.40     62.79 o 
   7   7   2     1922.23     1772.72    113.49 o 
   8   7   2     1104.96     1014.64     99.58 o 
   9   7   2     2290.86     2446.53    131.35 o 
  10   7   2      367.57      273.48     77.65 o 
  11   7   2      428.57      353.57     82.70 o 
  12   7   2      740.42      602.73     87.37 o 
  13   7   2      947.88      966.57    101.44 o 
  14   7   2     2311.47     2336.78    140.60 o 
  15   7   2     1880.58     1839.30    129.04 o 
  16   7   2        5.48       58.17     82.48 o 
  17   7   2      281.90      290.48     91.31 o 
  18   7   2      963.41     1016.11    119.52 o 
  19   7   2      752.17      764.78    125.46 o 
  20   7   2      440.57      586.14    144.33 o 
   0   8   2     6715.40     6190.13    269.81 o 
   1   8   2     2600.27     2769.26    132.27 o 
   2   8   2      307.48      395.70     88.26 o 
   3   8   2        1.06       17.51     71.54 o 
   4   8   2     2484.44     2144.84    119.26 o 
   5   8   2     1749.89     1758.96    116.38 o 
   6   8   2     2030.59     2212.92    127.53 o 
   7   8   2     1382.42     1430.44    109.01 o 
   8   8   2       47.25       57.29     73.69 o 
   9   8   2      227.31      202.05     79.67 o 
  10   8   2     1019.67     1094.86    109.01 o 
  11   8   2       72.70       95.62     74.07 o 
  12   8   2      442.68      576.29     93.47 o 
  13   8   2      668.16      694.16    102.06 o 
  14   8   2      216.77       78.49     80.79 o 
  15   8   2      280.63      335.20     95.34 o 
  16   8   2      326.20      354.50    120.60 o 
  17   8   2        0.94      -42.08     85.41 o 
   1   9   2      455.59      396.18     93.67 o 
   2   9   2      463.14      404.41     94.34 o 
   3   9   2     1912.08     1589.32    158.78 o 
   4   9   2       23.01       83.55    105.14 o 
   5   9   2     1045.56     1397.81    156.63 o 
   6   9   2      861.11      631.03    130.54 o 
   7   9   2      288.55      185.06     82.32 o 
   8   9   2      231.89      262.45     85.34 o 
   9   9   2     2119.33     2283.01    144.55 o 
  10   9   2       49.52       42.94     82.94 o 
  11   9   2      419.97      456.26    133.98 o 
  12   9   2      233.21      237.30     89.62 o 
  13   9   2      554.76      568.90    105.69 o 
   0  10   2       66.83       78.59    136.22 o 
   1  10   2      901.42      884.11    146.02 o 
   2  10   2      237.30      305.56    117.88 o 
   3  10   2      136.91      287.43    110.07 o 
   4  10   2       25.98       75.38     90.34 o 
   5  10   2      601.09      435.61    127.77 o 
   6  10   2      762.31      850.05    151.35 o 
   2   0   3     7962.55     7981.55    143.74 o 
   4   0   3    24319.63    25340.22    272.97 o 
   6   0   3      890.07      949.75     73.04 o 
   8   0   3    11032.57    11188.08    197.45 o 
  10   0   3    19852.60    19741.97    273.40 o 
  12   0   3       41.75       21.47     60.36 o 
  14   0   3     5573.12     5477.67    164.65 o 
  16   0   3     1091.53     1154.53    132.75 o 
  18   0   3      377.55      309.02    104.37 o 
  20   0   3     1003.00      794.30    120.36 o 
  22   0   3       34.87       -1.16     99.82 o 
  24   0   3       66.02       94.30    151.93 o 
  26   0   3      438.17      424.37    188.61 o 
   0   1   3     4959.89     5187.12     96.21 o 
   1   1   3     3084.74     3041.43     62.86 o 
   2   1   3      190.14      201.11     28.71 o 
   3   1   3     1138.73     1195.72     41.67 o 
   4   1   3     2616.27     2610.67     67.01 o 
   5   1   3     7661.27     7520.36    101.88 o 
   6   1   3       92.57      105.23     38.11 o 
   7   1   3     3038.84     3055.62     77.64 o 
   8   1   3     1132.76     1143.07     59.03 o 
   9   1   3     2161.66     2161.87     72.09 o 
  10   1   3      166.01      189.15     45.95 o 
  11   1   3     8514.22     8479.26    131.54 o 
  12   1   3     1204.37     1198.86     83.88 o 
  13   1   3     2291.50     2287.42     93.86 o 
  14   1   3      148.16      169.61     56.03 o 
  15   1   3     1116.82     1120.30     77.30 o 
  16   1   3     1090.39      960.72     78.27 o 
  17   1   3     6643.05     6555.22    184.18 o 
  18   1   3       41.37       74.61     65.44 o 
  19   1   3     1984.65     2001.92    116.74 o 
  20   1   3      208.32      194.81     70.25 o 
  21   1   3      658.68      548.51     86.45 o 
  22   1   3       74.16      169.23    110.28 o 
  23   1   3     3706.51     3416.35    188.24 o 
  24   1   3       41.38       41.13     83.72 o 
  25   1   3     1395.46     1478.03    145.25 o 
  26   1   3       58.24       23.49    110.95 o 
   1   2   3      485.43      566.86     40.44 o 
   2   2   3    31159.54    32130.04    212.70 o 
   3   2   3      692.91      794.77     48.62 o 
   4   2   3    14738.50    15904.97    160.35 o 
   5   2   3      460.90      536.52     50.76 o 
   6   2   3      208.47      261.91     45.41 o 
   7   2   3      110.27       42.66     44.28 o 
   8   2   3     9018.02     9553.20    130.26 o 
   9   2   3      859.09      918.69     67.14 o 
  10   2   3     4277.84     4291.72    114.01 o 
  11   2   3      244.20      235.29     62.16 o 
  12   2   3      876.50      789.69     68.41 o 
  13   2   3      264.16      287.55     57.27 o 
  14   2   3     1432.62     1417.28     81.63 o 
  15   2   3       15.74        2.44     61.71 o 
  16   2   3     3861.73     3780.49    125.56 o 
  17   2   3       70.75       91.44     56.51 o 
  18   2   3      199.42      127.63     62.01 o 
  19   2   3       22.59       10.34     58.79 o 
  20   2   3     2060.52     1992.54    141.91 o 
  21   2   3       13.64        1.17     78.53 o 
  22   2   3     1285.66     1194.36    132.63 o 
  23   2   3        7.09       91.49     95.93 o 
  24   2   3      674.07      669.26    128.11 o 
  25   2   3       13.07       32.96     97.59 o 
  26   2   3     1246.89     1425.97    146.18 o 
   0   3   3      544.97      613.57     46.28 o 
   1   3   3     2569.05     2513.33     65.94 o 
   2   3   3       35.24       42.32     36.64 o 
   3   3   3      169.15      156.02     37.40 o 
   4   3   3     4046.98     4016.09     85.25 o 
   5   3   3     4702.76     4762.75     94.27 o 
   6   3   3       86.12       79.94     40.31 o 
   7   3   3     1242.47     1285.01     71.63 o 
   8   3   3     2183.33     2143.90     87.43 o 
   9   3   3     1067.14     1027.77     70.31 o 
  10   3   3      257.90      216.98     53.43 o 
  11   3   3     6379.27     6360.34    142.24 o 
  12   3   3      139.79      105.77     51.42 o 
  13   3   3     2152.15     1930.99     91.69 o 
  14   3   3       53.07       71.50     52.64 o 
  15   3   3     1588.17     1605.94     91.09 o 
  16   3   3       77.75      105.96     61.11 o 
  17   3   3     4950.93     5105.07    151.87 o 
  18   3   3      515.41      492.35     86.26 o 
  19   3   3     1365.74     1369.22    111.31 o 
  20   3   3      222.52      244.00     81.54 o 
  21   3   3      520.47      541.77     93.09 o 
  22   3   3      373.77      339.16    126.28 o 
  23   3   3     2201.95     2199.31    164.10 o 
  24   3   3      826.36      812.93    134.81 o 
  25   3   3      759.81      730.03    125.86 o 
   1   4   3       61.25      105.85     48.56 o 
   2   4   3     6798.14     6902.21    130.81 o 
   3   4   3     1071.00     1048.65     56.99 o 
   4   4   3    11270.66    11512.57    166.30 o 
   5   4   3      802.64      857.10     64.70 o 
   6   4   3     1068.43     1087.19     68.70 o 
   7   4   3       14.47       69.12     48.75 o 
   8   4   3     6191.77     5931.77    134.24 o 
   9   4   3      762.90      725.04     64.48 o 
  10   4   3     9657.28     9618.26    174.54 o 
  11   4   3      773.85      726.10     70.25 o 
  12   4   3       76.24       -6.92     51.92 o 
  13   4   3       11.85       94.59     57.67 o 
  14   4   3     5209.49     5391.54    148.88 o 
  15   4   3       31.05       24.69     74.57 o 
  16   4   3     1725.65     1712.62    116.20 o 
  17   4   3       28.82       41.27     72.28 o 
  18   4   3      480.51      468.40     85.78 o 
  19   4   3       14.38      -13.34     72.48 o 
  20   4   3      674.75      766.95     97.34 o 
  21   4   3       41.25       61.48     78.66 o 
  22   4   3       83.07      178.14     92.26 o 
  23   4   3       15.28       96.39     96.88 o 
  24   4   3        5.44      -23.02     93.23 o 
   0   5   3      202.98      159.67     65.20 o 
   1   5   3     4244.99     4302.13    115.30 o 
   2   5   3       85.22      143.36     56.09 o 
   3   5   3      146.66      215.29     60.62 o 
   4   5   3      404.23      370.56     65.41 o 
   5   5   3     4217.40     4212.55    135.08 o 
   6   5   3      318.03      267.53     52.14 o 
   7   5   3     1106.93     1099.88     72.93 o 
   8   5   3      446.28      365.42     59.16 o 
   9   5   3      465.01      479.63     61.97 o 
  10   5   3     1180.69     1256.84     80.64 o 
  11   5   3     3283.54     3195.45    116.82 o 
  12   5   3     1875.69     1923.59     96.34 o 
  13   5   3     1520.35     1578.79    107.25 o 
  14   5   3       11.41       60.47     65.38 o 
  15   5   3      299.15      281.83     73.90 o 
  16   5   3     2359.24     2439.02    137.02 o 
  17   5   3     3133.98     3307.63    159.50 o 
  18   5   3      453.59      432.52    103.00 o 
  19   5   3     1382.51     1360.56    118.12 o 
  20   5   3       67.47      -18.07     75.22 o 
  21   5   3      198.91      104.16     82.25 o 
  22   5   3      172.59      191.13     88.53 o 
  23   5   3     1500.91     1236.43    267.19 o 
   1   6   3      648.86      684.15     67.90 o 
   2   6   3     7420.14     7516.59    180.88 o 
   3   6   3     2239.24     2222.02    109.89 o 
   4   6   3     3063.79     2911.41    122.91 o 
   5   6   3      456.45      334.98     67.10 o 
   6   6   3      440.28      521.92     73.69 o 
   7   6   3       49.64       56.73     61.35 o 
   8   6   3     2238.75     2042.74    111.79 o 
   9   6   3      176.56      220.42     63.92 o 
  10   6   3      507.31      512.65     78.58 o 
  11   6   3      462.81      471.62     75.34 o 
  12   6   3       10.05       98.48     65.83 o 
  13   6   3       92.04      142.76     74.86 o 
  14   6   3     1008.98     1005.45     98.50 o 
  15   6   3       83.30      116.76     76.81 o 
  16   6   3     1412.81     1515.53    123.36 o 
  17   6   3      177.21      215.31     86.21 o 
  18   6   3       19.18       53.46     82.23 o 
  19   6   3       54.43      109.77     81.88 o 
  20   6   3     1561.05     1657.86    135.11 o 
  21   6   3       14.67      -46.25     89.36 o 
   0   7   3      972.55      980.53    127.45 o 
   1   7   3     2549.96     2575.66    122.91 o 
   2   7   3        4.53       45.21     65.20 o 
   3   7   3        1.38       82.43     63.41 o 
   4   7   3     1531.35     1720.40    120.92 o 
   5   7   3     2108.32     2123.12    116.74 o 
   6   7   3       26.70      -12.43     63.12 o 
   7   7   3     2924.91     2734.48    128.63 o 
   8   7   3     1008.08      999.68    116.77 o 
   9   7   3       43.89       11.82     78.53 o 
  10   7   3      545.02      587.77    100.80 o 
  11   7   3     2518.20     2497.19    162.31 o 
  12   7   3       35.03      -24.05     82.30 o 
  13   7   3     1398.01     1791.60    151.87 o 
  14   7   3       31.37       12.75     89.31 o 
  15   7   3      152.84       -1.94     94.64 o 
  16   7   3      162.50      440.84    118.80 o 
  17   7   3     1644.39     1974.55    171.34 o 
  18   7   3     1076.86     1146.97    142.89 o 
   1   8   3      239.46      370.76    118.37 o 
   2   8   3      345.95      303.66     69.50 o 
   3   8   3     1376.39     1295.27    111.68 o 
   4   8   3     1352.73     1220.24    117.40 o 
   5   8   3     1094.64     1103.14    144.48 o 
   6   8   3       12.09       47.22     81.32 o 
   7   8   3        2.60      110.94     90.08 o 
   8   8   3     1466.49     1409.84    131.99 o 
   9   8   3     1001.17      821.59    117.66 o 
  10   8   3     1721.25     1711.87    146.18 o 
  11   8   3      611.75      688.79    117.40 o 
  12   8   3      312.18      251.63    103.73 o 
  13   8   3        7.58      120.20    128.24 o 
  14   8   3     1994.55     1954.18    167.13 o 
  15   8   3      245.10      429.31    120.92 o 
   0   9   3       97.16      112.17    103.53 o 
   1   9   3     1897.47     1894.97    146.05 o 
   2   9   3        1.11       23.48     80.83 o 
   3   9   3       25.27       48.21     81.35 o 
   4   9   3       28.14       -5.24     81.67 o 
   5   9   3     1887.61     1835.14    183.35 o 
   6   9   3      116.64       88.63    110.95 o 
   7   9   3      969.43     1118.13    243.62 o 
   8   9   3       36.53      136.22    111.14 o 
   9   9   3        5.37       11.76     94.53 o 
  10   9   3      501.48      523.91    140.78 o 
  11   9   3      688.16      831.74    130.72 o 
   0   0   4    38686.60    36765.21    420.21 o 
   2   0   4     3420.96     3405.55     97.46 o 
   4   0   4     8092.92     7653.46    136.38 o 
   6   0   4     8853.83     8695.58    191.36 o 
   8   0   4      505.85      469.20    104.78 o 
  10   0   4      514.57      451.92     81.32 o 
  12   0   4     1879.20     1815.31    115.47 o 
  14   0   4     2402.47     2163.93    264.58 o 
  16   0   4      204.27       64.13     92.39 o 
  18   0   4     2173.98     2158.26    177.71 o 
  20   0   4      475.21      356.26    114.84 o 
  22   0   4      636.02      549.27    133.21 o 
  24   0   4      716.98      762.97    150.00 o 
   1   1   4     2023.69     1910.73     54.67 o 
   2   1   4     1412.90     1246.53     47.10 o 
   3   1   4     5065.61     4961.87     90.77 o 
   4   1   4      125.54       64.37     37.42 o 
   5   1   4       95.48       45.18     45.89 o 
   6   1   4     1129.61     1180.94     64.31 o 
   7   1   4     2790.39     2581.38     82.27 o 
   8   1   4      117.02      114.71     46.34 o 
   9   1   4     3145.86     3081.45     90.85 o 
  10   1   4      460.99      512.51     54.39 o 
  11   1   4      130.94      125.56     52.14 o 
  12   1   4        4.83       -8.14     50.44 o 
  13   1   4     3915.96     3861.52    123.14 o 
  14   1   4      110.52      119.93     54.43 o 
  15   1   4     5272.32     5113.51    142.52 o 
  16   1   4      275.83      252.74     86.46 o 
  17   1   4       84.84      142.61     70.73 o 
  18   1   4      113.46       62.21     70.92 o 
  19   1   4     2655.10     2611.37    137.79 o 
  20   1   4      194.56      140.05     78.71 o 
  21   1   4     2378.49     2404.42    137.36 o 
  22   1   4      136.59      651.27    286.60 o 
  23   1   4       62.76      -25.92     84.02 o 
  24   1   4       47.28       -5.34     97.58 o 
   0   2   4     7480.27     7404.39    170.98 o 
   1   2   4      720.04      717.41     53.96 o 
   2   2   4     4221.80     4312.42     86.81 o 
   3   2   4       13.59       52.41     39.62 o 
   4   2   4      638.87      568.13     51.71 o 
   5   2   4      186.26       93.73     42.68 o 
   6   2   4     8673.79     9118.26    137.55 o 
   7   2   4      161.45       49.73     44.20 o 
   8   2   4     5933.24     6089.57    137.96 o 
   9   2   4      209.01      240.48     57.00 o 
  10   2   4      817.44      883.24     71.40 o 
  11   2   4       22.16       14.36     53.09 o 
  12   2   4     8480.28     8213.88    174.74 o 
  13   2   4      213.87      180.81     61.06 o 
  14   2   4      767.08      681.40     74.08 o 
  15   2   4       16.68       -2.44     60.45 o 
  16   2   4     1743.39     1740.79     99.80 o 
  17   2   4       13.98      130.42     62.78 o 
  18   2   4     1491.12     1436.49    110.05 o 
  19   2   4        9.12       27.93     71.06 o 
  20   2   4       73.15       58.87     74.13 o 
  21   2   4        3.14      -26.24     81.56 o 
  22   2   4      266.39      278.68    100.37 o 
  23   2   4       40.40       42.13     97.59 o 
  24   2   4       91.31      -15.54     93.46 o 
   1   3   4     1705.22     1735.63     90.56 o 
   2   3   4      181.49      159.38     50.25 o 
   3   3   4     4079.87     4031.28    109.51 o 
   4   3   4       76.59       31.22     48.15 o 
   5   3   4       75.56       73.61     42.30 o 
   6   3   4      207.73      261.07     55.17 o 
   7   3   4     2752.14     2748.53     97.71 o 
   8   3   4      143.71      105.64     54.89 o 
   9   3   4     3419.99     3370.61    111.90 o 
  10   3   4      238.27      295.02     59.73 o 
  11   3   4       36.53      -28.55     51.87 o 
  12   3   4      214.80      198.13     59.92 o 
  13   3   4     2161.08     2144.58    101.36 o 
  14   3   4     1666.86     1744.36    159.19 o 
  15   3   4     3372.20     3423.35    128.34 o 
  16   3   4       83.04       19.71     60.21 o 
  17   3   4      108.62       72.00     61.21 o 
  18   3   4      636.29      547.95     77.27 o 
  19   3   4     1973.22     1964.85    129.96 o 
  20   3   4       54.80        2.40    109.24 o 
  21   3   4     2139.56     2402.64    169.33 o 
  22   3   4       17.89       45.05     95.17 o 
  23   3   4       86.53       62.64     95.25 o 
   0   4   4    12779.81    13131.87    252.09 o 
   1   4   4     1690.40     1706.58     74.51 o 
   2   4   4     1618.76     1632.96     72.31 o 
   3   4   4       31.28       -1.22     53.31 o 
   4   4   4     4356.77     4382.33    138.09 o 
   5   4   4      401.69      413.57     67.61 o 
   6   4   4     6256.40     5984.45    162.32 o 
   7   4   4      292.09      366.35     71.74 o 
   8   4   4      182.29      143.83     64.11 o 
   9   4   4      153.35      140.84     56.12 o 
  10   4   4      647.06      691.08     70.83 o 
  11   4   4        5.79      -19.72     55.33 o 
  12   4   4     1146.82     1040.68     82.97 o 
  13   4   4      337.84      309.15     65.54 o 
  14   4   4      771.05      749.27     78.07 o 
  15   4   4      163.72      158.52     65.49 o 
  16   4   4       59.09       28.43     71.88 o 
  17   4   4       19.88       31.56     77.13 o 
  18   4   4     1322.15     1553.37    120.21 o 
  19   4   4       23.86      -29.18     89.08 o 
  20   4   4      416.92      349.15     89.66 o 
  21   4   4        1.31      -33.59     79.05 o 
  22   4   4      846.24      817.37    125.54 o 
   1   5   4      604.67      659.79     67.00 o 
   2   5   4      737.86      735.77     67.41 o 
   3   5   4     2432.67     2235.32    111.70 o 
   4   5   4       13.86       12.18     58.72 o 
   5   5   4      607.37      613.47    121.89 o 
   6   5   4     1610.63     1469.53    102.06 o 
   7   5   4     1562.61     1551.21    101.91 o 
   8   5   4        9.56       24.78     63.84 o 
   9   5   4     3806.05     3754.38    190.56 o 
  10   5   4      159.61      104.09     67.48 o 
  11   5   4      162.35      128.05     67.70 o 
  12   5   4       89.44       53.80     67.51 o 
  13   5   4     1617.37     1753.75    117.23 o 
  14   5   4      103.77       45.80     76.36 o 
  15   5   4     2008.78     2060.25    174.30 o 
  16   5   4      306.94      252.87     86.42 o 
  17   5   4       28.11      -54.38     75.22 o 
  18   5   4        0.79      135.08     96.47 o 
  19   5   4     1028.02     1148.50    119.36 o 
  20   5   4      893.50      807.93    123.58 o 
  21   5   4     1244.66     1304.92    171.01 o 
   0   6   4      994.65      987.80    125.79 o 
   1   6   4      989.66      914.55     88.88 o 
   2   6   4      905.79      973.18     78.25 o 
   3   6   4       42.82      -10.19     51.66 o 
   4   6   4       96.61      128.00     66.61 o 
   5   6   4      487.23      503.17     77.95 o 
   6   6   4     3437.21     3460.49    143.90 o 
   7   6   4     1188.07     1269.32    102.75 o 
   8   6   4     1888.39     1770.13    114.96 o 
   9   6   4      286.31      224.69     73.65 o 
  10   6   4     1029.75      896.23     98.31 o 
  11   6   4      158.99       84.30     71.30 o 
  12   6   4     3275.30     3426.55    191.32 o 
  13   6   4      391.70      450.53    104.80 o 
  14   6   4       67.71      141.23     92.81 o 
  15   6   4       82.70       61.96     94.92 o 
  16   6   4     1009.80      950.19    131.99 o 
  17   6   4       20.59       99.54    125.96 o 
  18   6   4      687.19      712.44    128.97 o 
  19   6   4        0.89       86.90    150.14 o 
   1   7   4      570.34      652.85     84.98 o 
   2   7   4       81.66       57.56     64.56 o 
   3   7   4     2551.64     2710.25    137.43 o 
   4   7   4        2.54       19.44     78.64 o 
   5   7   4      240.11      244.29     91.69 o 
   6   7   4        1.99       10.29     83.18 o 
   7   7   4      977.14      976.21    106.62 o 
   8   7   4      511.76      559.90     92.06 o 
   9   7   4     1516.27     1239.34    126.96 o 
  10   7   4      216.71      266.44     98.59 o 
  11   7   4      140.89      189.59     97.64 o 
  12   7   4      308.55      230.32    100.37 o 
  13   7   4      523.64      555.93    119.05 o 
  14   7   4     1116.28     1132.96    140.88 o 
  15   7   4      825.92      883.98    131.79 o 
  16   7   4       21.80       27.39    102.59 o 
   0   8   4     2847.26     2879.19    207.36 o 
   1   8   4     1071.15     1279.94    127.95 o 
   2   8   4      217.34      209.48     74.37 o 
   3   8   4        1.76        4.87     69.97 o 
   4   8   4     1087.20     1178.54    107.16 o 
   5   8   4      729.66      814.97    111.84 o 
   6   8   4     1252.76     1441.17    159.17 o 
   7   8   4      610.54      531.95    133.37 o 
   8   8   4        3.13      146.54     95.39 o 
   9   8   4       66.48       63.14     98.60 o 
  10   8   4      565.74      342.94    111.37 o 
  11   8   4       29.87      141.58    102.19 o 
  12   8   4      309.63      334.55    117.01 o 
   1   9   4      222.98      268.14     81.26 o 
   2   9   4      339.86      429.11     87.97 o 
   3   9   4     1015.50     1068.19    127.60 o 
   4   9   4       20.08      -91.47     91.47 o 
   5   9   4      564.56      563.95    113.42 o 
   6   9   4      427.23      525.09    109.53 o 
   2   0   5     2626.02     2290.48    114.11 o 
   4   0   5     6006.64     5896.93    298.30 o 
   6   0   5      430.16      432.98     73.04 o 
   8   0   5     3337.25     3533.99    147.99 o 
  10   0   5     6206.31     6255.93    190.86 o 
  12   0   5       14.01      107.46     90.71 o 
  14   0   5     2458.68     2283.74    179.64 o 
  16   0   5      574.14      671.88    167.65 o 
  18   0   5      219.06      276.43    116.65 o 
  20   0   5      355.98      339.68    133.60 o 
  22   0   5       28.79      173.99    141.46 o 
   0   1   5      337.60      207.11     65.30 o 
   1   1   5     1761.44     1846.78     75.08 o 
   2   1   5       16.31       30.21     42.41 o 
   3   1   5      186.15      145.27     48.24 o 
   4   1   5      345.27      330.52     46.56 o 
   5   1   5     2996.32     3056.71     83.60 o 
   6   1   5       35.61       30.10     43.51 o 
   7   1   5     1385.27     1370.75     72.25 o 
   8   1   5      376.50      408.86     55.87 o 
   9   1   5      517.06      495.07     66.62 o 
  10   1   5       55.23       64.29     57.35 o 
  11   1   5     3404.73     3438.75    121.22 o 
  12   1   5      474.80      449.32     67.78 o 
  13   1   5     1124.52     1195.81     87.03 o 
  14   1   5       30.43       10.43     66.12 o 
  15   1   5      494.67      535.62     87.02 o 
  16   1   5      407.40      315.64     80.28 o 
  17   1   5     2645.68     2667.84    142.68 o 
  18   1   5        4.70       44.21     73.15 o 
  19   1   5      767.78      678.86    115.77 o 
  20   1   5       87.65       33.03     77.48 o 
  21   1   5      240.87      268.23     86.67 o 
  22   1   5        9.75      -52.63     79.48 o 
   1   2   5      127.50       47.14     43.30 o 
   2   2   5     6819.68     6605.53    127.59 o 
   3   2   5      155.32      168.42     47.74 o 
   4   2   5     3710.86     3800.09    102.01 o 
   5   2   5       20.51       36.10     44.72 o 
   6   2   5      100.36      147.01     46.81 o 
   7   2   5        7.53      -12.51     56.94 o 
   8   2   5     2645.66     2742.28    108.08 o 
   9   2   5       53.81       57.84     54.89 o 
  10   2   5     1076.48     1044.85     80.81 o 
  11   2   5       78.87       23.21     54.69 o 
  12   2   5       73.61       60.23     59.26 o 
  13   2   5       30.87       -3.71     57.34 o 
  14   2   5      489.42      597.86     84.41 o 
  15   2   5       12.24      130.46     65.89 o 
  16   2   5     1056.98     1045.78    102.22 o 
  17   2   5        6.85       17.56     72.22 o 
  18   2   5       42.82      -49.11     72.05 o 
  19   2   5        1.25      -16.72     73.15 o 
  20   2   5      824.92      848.95    104.28 o 
  21   2   5        1.02      244.57    168.15 o 
  22   2   5      503.00      463.75    112.14 o 
   0   3   5      281.53      319.47     71.06 o 
   1   3   5     1740.43     1697.65     75.88 o 
   2   3   5       12.45       58.58     47.31 o 
   3   3   5       14.80        5.34     45.54 o 
   4   3   5      935.97      795.39     70.59 o 
   5   3   5     2639.00     2614.45    104.86 o 
   6   3   5        4.61       18.73     51.92 o 
   7   3   5     1909.80     1904.90    108.49 o 
   8   3   5      537.56      467.82     76.84 o 
   9   3   5      314.42      356.85     73.15 o 
  10   3   5       25.48       12.81     62.45 o 
  11   3   5     3341.13     3101.67    138.05 o 
  12   3   5       33.29      -23.13     63.96 o 
  13   3   5     1079.23      973.04     94.68 o 
  14   3   5       29.55       43.98     63.18 o 
  15   3   5      437.31      343.36     70.10 o 
  16   3   5        7.60       49.54     62.64 o 
  17   3   5     1952.80     2146.42    119.11 o 
  18   3   5      227.24      355.45     87.61 o 
  19   3   5      779.21      991.76    107.05 o 
  20   3   5       63.54       21.40     91.52 o 
  21   3   5      121.17       74.64    110.21 o 
   1   4   5       95.67      140.49     48.54 o 
   2   4   5      939.98      815.01     73.17 o 
   3   4   5      703.52      766.35     72.48 o 
   4   4   5     3066.58     3170.21    117.44 o 
   5   4   5      413.37      497.64     65.01 o 
   6   4   5      381.60      448.94     75.90 o 
   7   4   5       11.98        3.48     60.50 o 
   8   4   5     2210.96     2123.01    118.43 o 
   9   4   5      535.47      579.39     84.17 o 
  10   4   5     2790.49     2739.38    135.31 o 
  11   4   5      362.16      281.51     77.24 o 
  12   4   5      127.18       46.89     70.36 o 
  13   4   5       10.26       95.08     71.43 o 
  14   4   5     1674.28     1714.13    122.20 o 
  15   4   5       75.07      150.37     79.97 o 
  16   4   5      337.59      403.59    114.41 o 
  17   4   5       29.22      -11.32     93.85 o 
  18   4   5      175.42      186.08    101.75 o 
  19   4   5        0.18      101.77    106.12 o 
  20   4   5      287.16      675.84    230.52 o 
   0   5   5      419.92      404.52     96.11 o 
   1   5   5     1555.38     1379.69     99.97 o 
   2   5   5       50.18       35.13     61.66 o 
   3   5   5        7.47        8.65     57.49 o 
   4   5   5      214.25      243.61     58.96 o 
   5   5   5     1853.07     1977.48    102.93 o 
   6   5   5       17.95       41.51     62.33 o 
   7   5   5      970.18      955.19     92.76 o 
   8   5   5       43.25       72.37     69.89 o 
   9   5   5      218.99      264.62     75.97 o 
  10   5   5      362.08      378.96     83.04 o 
  11   5   5     1726.47     1760.95    119.29 o 
  12   5   5      342.50      259.14     77.65 o 
  13   5   5      579.23      490.73     92.06 o 
  14   5   5       65.89       97.98     91.67 o 
  15   5   5      124.92      211.61    108.19 o 
  16   5   5      715.30      648.96    122.59 o 
  17   5   5     1160.35     1444.17    205.79 o 
  18   5   5       61.01      104.87    110.38 o 
   1   6   5      275.89      208.92     70.66 o 
   2   6   5     2801.81     2912.74    140.75 o 
   3   6   5     1170.74     1232.19    103.21 o 
   4   6   5     1529.68     1673.38    102.04 o 
   5   6   5      425.84      605.81    122.02 o 
   6   6   5      103.84      206.33     67.14 o 
   7   6   5       76.01       39.94     69.97 o 
   8   6   5     1250.62     1496.34    117.61 o 
   9   6   5      398.12      511.07    109.65 o 
  10   6   5      367.93      461.03    105.11 o 
  11   6   5      207.15      210.61     83.02 o 
  12   6   5        2.41      -69.26     69.26 o 
  13   6   5       11.35       55.22    143.91 o 
  14   6   5      453.33      494.67    113.21 o 
  15   6   5       72.35       42.09     99.14 o 
  16   6   5      599.13      824.21    164.08 o 
   0   7   5      142.56      134.47     98.19 o 
   1   7   5      704.25      547.57     89.23 o 
   2   7   5       10.25       14.13     89.99 o 
   3   7   5        0.90      124.69    107.19 o 
   4   7   5      326.29      236.54     80.43 o 
   5   7   5      680.28      778.34     95.67 o 
   6   7   5       20.82       91.57    113.40 o 
   7   7   5      860.67      933.50    121.12 o 
   8   7   5      301.67      184.79     82.70 o 
   9   7   5       34.68       79.25     79.97 o 
  10   7   5      222.44      257.54     98.60 o 
  11   7   5     1005.14     1138.88    138.70 o 
  12   7   5        0.69      -29.29     98.99 o 
   1   8   5       57.27       47.42     78.95 o 
   2   8   5      317.35      327.99     86.26 o 
   3   8   5      505.25      538.41     90.84 o 
   4   8   5      766.88      989.44    111.13 o 
   5   8   5      455.99      592.49     98.67 o 
   6   8   5       22.81      151.13     84.10 o 
   7   8   5        4.46      -18.13     91.52 o 
   0   0   6     6005.91     5909.71    345.78 o 
   2   0   6     1135.44     1074.21    122.08 o 
   4   0   6     1285.46     1273.10    188.61 o 
   6   0   6     3545.46     3460.67    212.18 o 
   8   0   6      361.44      400.30     85.38 o 
  10   0   6      512.39      489.21    118.55 o 
  12   0   6      799.31      848.91    135.18 o 
  14   0   6      405.98      335.30    114.84 o 
  16   0   6       45.84      156.40    112.58 o 
  18   0   6      736.92     1211.12    170.29 o 
   1   1   6      220.56      247.90     85.18 o 
   2   1   6      193.20      242.11     68.59 o 
   3   1   6     1129.35     1116.49     79.71 o 
   4   1   6        7.00       44.28     50.99 o 
   5   1   6      220.07      194.79     58.46 o 
   6   1   6      184.10      662.33    271.52 o 
   7   1   6      895.01      922.83     79.50 o 
   8   1   6        2.70       22.19     64.23 o 
   9   1   6     1559.49     1492.22    106.54 o 
  10   1   6       84.36       72.22     74.11 o 
  11   1   6        0.52       66.22     70.25 o 
  12   1   6       21.96      -14.00     81.22 o 
  13   1   6     1271.75     1250.27    111.87 o 
  14   1   6       57.65       40.48     72.00 o 
  15   1   6     1040.90     1067.07    109.89 o 
  16   1   6       50.26      100.85     78.59 o 
  17   1   6       16.78        8.74     77.53 o 
  18   1   6       67.23       76.44     81.84 o 
  19   1   6      595.01      700.90    107.05 o 
   0   2   6     1562.21     1831.34    119.49 o 
   1   2   6       38.05      -12.46     46.35 o 
   2   2   6     1097.44      998.58     70.57 o 
   3   2   6       56.88       10.46     51.34 o 
   4   2   6      106.12      195.56     61.29 o 
   5   2   6       21.08      -19.84     59.23 o 
   6   2   6     3034.63     2902.86    129.57 o 
   7   2   6      108.47      -13.14     63.84 o 
   8   2   6     1569.31     1381.41    104.01 o 
   9   2   6        2.56      -34.05     65.49 o 
  10   2   6      627.08      745.54     92.73 o 
  11   2   6       44.37        6.88     68.66 o 
  12   2   6     2356.28     2532.27    138.02 o 
  13   2   6       13.04       59.44     72.75 o 
  14   2   6       87.60       82.74    107.24 o 
  15   2   6        0.19      -83.58     85.67 o 
  16   2   6      501.59      647.57    115.04 o 
  17   2   6        4.50      -49.62     89.08 o 
  18   2   6      409.61      385.74    108.28 o 
   1   3   6      388.81      391.38     57.30 o 
   2   3   6      174.93      165.69     53.89 o 
   3   3   6     1363.68     1538.09     95.10 o 
   4   3   6       30.74       -7.55     51.63 o 
   5   3   6      134.45      198.49     60.26 o 
   6   3   6      163.59      143.11     57.89 o 
   7   3   6      791.83      765.23     93.34 o 
   8   3   6      191.91      100.31     68.39 o 
   9   3   6     1315.16     1296.46    106.38 o 
  10   3   6      126.89      106.19     84.26 o 
  11   3   6       33.96       44.71     72.52 o 
  12   3   6      150.09      116.78     74.54 o 
  13   3   6      766.37      917.15    100.64 o 
  14   3   6      317.43      350.94     90.71 o 
  15   3   6      993.70     1077.61    114.41 o 
  16   3   6        0.55      -84.74     84.74 o 
  17   3   6       43.77       -9.39     92.50 o 
   0   4   6     3490.12     3549.35    207.46 o 
   1   4   6      226.36      217.97     61.61 o 
   2   4   6      436.23      389.51     70.26 o 
   3   4   6       29.20       17.07     55.74 o 
   4   4   6     1138.23      988.10     84.51 o 
   5   4   6      132.24      165.17     59.44 o 
   6   4   6     1667.80     1601.21     99.59 o 
   7   4   6      267.12      238.00     77.52 o 
   8   4   6       68.74       46.38     65.07 o 
   9   4   6        8.80      140.99     68.82 o 
  10   4   6      242.72      214.93     80.28 o 
  11   4   6       36.06       83.10     75.43 o 
  12   4   6      484.65      506.77     91.48 o 
  13   4   6       24.03       73.03     76.61 o 
  14   4   6      226.87      184.60     83.34 o 
  15   4   6       23.57      182.74     86.27 o 
  16   4   6       74.19      124.11     85.32 o 
   1   5   6      282.57      249.13     72.45 o 
   2   5   6      105.27      173.92     69.30 o 
   3   5   6      899.75      842.10     93.34 o 
   4   5   6       15.54       54.98     90.37 o 
   5   5   6      133.87      120.40     65.45 o 
   6   5   6      231.91      311.52     70.71 o 
   7   5   6      418.39      432.23     75.06 o 
   8   5   6       69.97      128.87     69.93 o 
   9   5   6     1031.88     1095.09     95.74 o 
  10   5   6       29.86      166.39    124.56 o 
  11   5   6       91.71      166.78     80.61 o 
  12   5   6       89.23       15.63     77.07 o 
  13   5   6      525.01      651.79    109.65 o 
  14   5   6       22.07       38.59     91.50 o 
   0   6   6      671.57      754.23    138.59 o 
   1   6   6      196.87      272.54     83.09 o 
   2   6   6      280.38      250.83     91.52 o 
   3   6   6       42.49       24.95     71.14 o 
   4   6   6      118.95       12.16     76.11 o 
   5   6   6      132.35      169.35     75.52 o 
   6   6   6     1042.17     1250.64    115.72 o 
   7   6   6      410.69      359.42     76.55 o 
   8   6   6      518.82      526.69     84.43 o 
   9   6   6       42.58       59.78     70.20 o 
  10   6   6      280.59      283.14     77.77 o 
  11   6   6      114.09      146.33     77.75 o 
   1   7   6      289.83      264.02     83.58 o 
   2   7   6        9.05       46.21     78.15 o 
   3   7   6      860.30      875.98    106.63 o 
   4   7   6       12.48      -16.23     77.43 o 
   5   7   6       40.17      118.83     83.85 o 
   2   0   7      647.86      632.16    131.47 o 
   4   0   7     1306.93     1090.53    142.59 o 
   6   0   7       68.58      127.72    117.88 o 
   8   0   7      953.16     1157.84    214.80 o 
  10   0   7     1247.78     1173.56    225.28 o 
  12   0   7       10.75      120.50    167.65 o 
  14   0   7      696.13      885.41    214.80 o 
   0   1   7      100.53      -41.91     88.91 o 
   1   1   7      519.35      601.91     84.46 o 
   2   1   7        2.43      -45.14    110.02 o 
   3   1   7       22.51      -76.36     76.36 o 
   4   1   7       91.24       42.59     67.35 o 
   5   1   7      749.89      812.26     94.25 o 
   6   1   7        9.88       19.10     77.48 o 
   7   1   7      369.98      485.04    104.25 o 
   8   1   7       59.53      176.34     89.16 o 
   9   1   7       98.04      221.21     86.27 o 
  10   1   7       24.83      242.00    204.33 o 
  11   1   7      764.96      740.94    143.20 o 
  12   1   7       66.78      120.50    136.22 o 
  13   1   7      305.10      711.13    264.57 o 
  14   1   7       12.91       51.79    102.49 o 
   1   2   7        8.13      -12.76     63.41 o 
   2   2   7     1917.90     1988.93    123.38 o 
   3   2   7       43.99      169.44     82.85 o 
   4   2   7      968.13      915.17    108.56 o 
   5   2   7       26.22        1.75     75.62 o 
   6   2   7       59.10      237.61     88.49 o 
   7   2   7       10.29       80.79     77.84 o 
   8   2   7      719.37      816.52     97.20 o 
   9   2   7       33.19        5.20     74.43 o 
  10   2   7      325.80      351.60     91.52 o 
  11   2   7        7.48       81.09     85.04 o 
  12   2   7       12.98      -32.95     93.05 o 
  13   2   7        2.58       78.20     95.17 o 
  14   2   7      221.25      283.66    128.24 o 
   0   3   7       66.20       68.11    146.70 o 
   1   3   7      459.80      541.40     96.70 o 
   2   3   7        3.88       56.72     73.32 o 
   3   3   7       20.78      142.00    154.49 o 
   4   3   7      141.48       99.68     73.77 o 
   5   3   7      569.78      636.56    102.49 o 
   6   3   7       16.97      -57.79     67.87 o 
   7   3   7      300.09      346.40     83.70 o 
   8   3   7       81.57      164.72    110.41 o 
   9   3   7       49.22       50.08     74.00 o 
  10   3   7       24.08      -27.70     79.84 o 
  11   3   7      618.53      613.02     94.53 o 
  12   3   7        8.69       76.97     81.54 o 
   1   4   7       12.04      -68.50     68.50 o 
   2   4   7      559.43      635.85    103.07 o 
   3   4   7       84.60       92.96     89.60 o 
   4   4   7      784.56      805.01     98.55 o 
   5   4   7       54.05       75.52     73.90 o 
   6   4   7       31.62       14.38     75.14 o 
   7   4   7        1.81        9.51     72.82 o 
   8   4   7      565.48      557.68    137.63 o 
   9   4   7       71.67      100.24     80.07 o 
  10   4   7      854.12      833.96    105.45 o 
   0   5   7       20.69       86.63    102.94 o 
   1   5   7      486.46      602.27     91.94 o 
   2   5   7        2.05      -68.51     72.39 o 
   3   5   7       30.41       67.12     81.14 o 
   4   5   7        3.53      -33.75     73.75 o 
   5   5   7      489.58      592.79    109.10 o 
   6   5   7       43.41       93.31     85.17 o 
   0   0   8     1054.54     1005.91    225.28 o 
   2   0   8      119.19       57.72    108.11 o 
   4   0   8      330.93      465.14    127.45 o 
   6   0   8      391.03      392.93    172.89 o 
   1   1   8      161.50      252.22     83.42 o 
   2   1   8       34.56       67.80     80.89 o 
   3   1   8      483.34      652.10    109.38 o 
   4   1   8        4.73      -79.20     83.98 o 
   5   1   8       38.82       38.15     86.68 o 
   6   1   8       51.10      126.28     88.26 o 
   0   2   8      410.02      544.19    251.48 o 
   1   2   8       37.59      213.36    286.15 o 
   2   2   8      160.54       94.14     93.12 o 
   3   2   8        0.03       -3.16     85.56 o 
   4   2   8       56.28       89.35     91.72 o 
                                                 
